# Supplementary material for: DNA-Methylation and Body Composition in Preschool Children: Epigenome-Wide-Analysis in the European Childhood Obesity Project (CHOP)-Study
Source: Sci Rep. 2017 Oct 30;7:14349. doi: 10.1038/s41598-017-13099-4 (PMC5662763; doi:10.1038/s41598-017-13099-4)
Supplement: Supplementary file 2 — Supplementary Table S1 [file 41598_2017_13099_MOESM2_ESM.xlsx]

## Sheet: Supplementary_Table_S1
	Supplementary Table S1: Change in BMI for the top 250 probes per percent change in DNA-methylation.
	Rank	CpG ID	CHR	Gene	UCSC REFGENE GROUP	RELATION TO UCSC CPG ISLAND	Position (bp)	Change (SE) in BMI per % change in DNAm	P-value	Bon- ferroni	FDR
	1	cg13850887	2	SNED1	Body	S_Shore	241993303	-0.22 (0.04)	2.02e-08	0.00869403	0.00869403
	2	cg01706498	3	KLHL6	Body		183260375	0.19 (0.03)	1.05e-07	0.04517	0.022585
	3	cg26401512	1	ZNF643	Body		40922773	-0.20 (0.04)	2.31e-07	0.099488	0.0282203
	4	cg21525627	12	(ZDHHC17)			77149647	0.24 (0.05)	4.08e-07	0.175786	0.0282203
	5	cg26867987	6	COL11A2	3'UTR;3'UTR;3'UTR	S_Shore	33131450	-0.18 (0.04)	5.17e-07	0.222972	0.0282203
	6	cg17810765	2	ANO7	TSS200;TSS200		242127836	0.14 (0.03)	5.64e-07	0.243063	0.0282203
	7	cg14518658	22	(CYTH4-ELFN2)		N_Shelf	37726676	0.11 (0.02)	6.76e-07	0.291715	0.0282203
	8	cg21126338	13	FARP1	Body		99084698	0.32 (0.06)	6.83e-07	0.294431	0.0282203
	9	cg27285599	17	TBCD;ZNF750	Body;TSS200		80798023	0.34 (0.07)	7.76e-07	0.334611	0.0282203
	10	cg17935297	19	CILP2	Body	Island	19651968	0.39 (0.08)	7.8e-07	0.336386	0.0282203
	11	cg18704658	17			N_Shelf	80300165	0.38 (0.08)	7.97e-07	0.343932	0.0282203
	12	cg15026574	3	ST6GAL1	5'UTR;5'UTR		186683429	-0.20 (0.04)	7.99e-07	0.344495	0.0282203
	13	cg26917480	17	ADAP2	TSS1500	N_Shore	29247893	0.25 (0.05)	9.53e-07	0.410969	0.0282203
	14	cg08074767	6				168113741	-0.12 (0.02)	9.71e-07	0.418716	0.0282203
	15	cg14391016	6	CCR6	TSS1500		167523797	0.24 (0.05)	1.06e-06	0.455984	0.0282203
	16	cg06322432	10			N_Shore	112289853	0.13 (0.03)	1.25e-06	0.537213	0.0282203
	17	cg14401837	7	NPSR1	TSS1500;TSS1500		34697493	-0.24 (0.05)	1.26e-06	0.542259	0.0282203
	18	cg17989572	17	RAB5C	5'UTR;5'UTR	N_Shore	40306700	-0.50 (0.10)	1.32e-06	0.568843	0.0282203
	19	cg06369443	1	KCNQ4	Body;Body	N_Shore	41303048	0.34 (0.07)	1.43e-06	0.617954	0.0282203
	20	cg06594770	22	TRIOBP	TSS200		38092974	0.43 (0.09)	1.46e-06	0.628676	0.0282203
	21	cg26995653	2				858038	0.11 (0.02)	1.46e-06	0.631434	0.0282203
	22	cg06437396	6			N_Shore	108437013	0.20 (0.04)	1.52e-06	0.654942	0.0282203
	23	cg02682525	11	ANKK1	TSS1500	N_Shore	113258277	0.14 (0.03)	1.53e-06	0.661782	0.0282203
	24	cg24751284	14	APEX1	Body;Body;Body	S_Shore	20925551	0.23 (0.05)	1.61e-06	0.692806	0.0282203
	25	cg06376715	1	TP73	Body;Body;Body;Body	Island	3634918	0.10 (0.02)	1.66e-06	0.717777	0.0282203
	26	cg14950834	19	SPTBN4;BLVRB	TSS1500;TSS200	Island	40971830	-0.55 (0.11)	1.7e-06	0.733728	0.0282203
	27	cg26618041	19	CILP2	Body	Island	19651867	0.18 (0.04)	1.92e-06	0.828133	0.0296568
	28	cg14795409	3				128267611	-0.20 (0.04)	1.93e-06	0.830391	0.0296568
	29	cg01257171	5			S_Shore	172656713	0.41 (0.08)	2.18e-06	0.938625	0.0323664
	30	cg23416307	4	GAK	Body		858299	0.63 (0.13)	2.27e-06	0.977312	0.0325771
	31	cg15941159	22	GRAMD4	3'UTR	S_Shore	47075270	0.23 (0.05)	2.45e-06	1	0.0333369
	32	cg15650694	5	SFRS12	TSS200;TSS1500	Island	65439990	0.30 (0.06)	2.52e-06	1	0.0333369
	33	cg21332304	17	NPEPPS	Body		45699260	-0.35 (0.07)	2.77e-06	1	0.0333369
	34	cg24332767	3	C3orf70	TSS1500	Island	184871524	0.15 (0.03)	2.83e-06	1	0.0333369
	35	cg06217450	3			N_Shore	142441654	0.44 (0.09)	2.86e-06	1	0.0333369
	36	cg08568550	11	C11orf16	TSS200		8954570	0.26 (0.05)	2.89e-06	1	0.0333369
	37	cg04813904	5	CD180	Body		66488838	0.13 (0.03)	2.9e-06	1	0.0333369
	38	cg04979599	5	AFAP1L1	TSS1500;TSS1500	N_Shore	148650899	0.22 (0.05)	2.94e-06	1	0.0333369
	39	cg13641993	9	FBXO10	5'UTR		37559166	0.26 (0.05)	3.21e-06	1	0.0336678
	40	cg26666886	16	ANKRD11	TSS1500	S_Shore	89558024	-0.32 (0.07)	3.37e-06	1	0.0336678
	41	cg21960828	4	TADA2B	Body	Island	7056452	0.39 (0.08)	3.39e-06	1	0.0336678
	42	cg03012642	2				21346892	-0.19 (0.04)	3.43e-06	1	0.0336678
	43	ch.8.1234861F	8	XKR4	Body		56321773	-0.83 (0.18)	3.63e-06	1	0.0336678
	44	cg10861407	9	FSD1L	TSS1500;TSS1500;TSS1500	N_Shore	108209278	-0.25 (0.05)	3.68e-06	1	0.0336678
	45	cg24665113	2	DTNB	Body;Body;Body;Body;Body		25623196	0.29 (0.06)	3.78e-06	1	0.0336678
	46	cg13298389	7				49710144	0.57 (0.12)	3.79e-06	1	0.0336678
	47	cg05945266	17	FOXK2	Body	N_Shore	80545020	0.24 (0.05)	3.89e-06	1	0.0336678
	48	cg17287326	10	AVPI1	5'UTR;1stExon	Island	99446966	0.33 (0.07)	3.89e-06	1	0.0336678
	49	cg19864468	2	CHCHD5	3'UTR		113346566	0.29 (0.06)	3.94e-06	1	0.0336678
	50	cg00384539	8	PRDM14	TSS200	Island	70983567	0.29 (0.06)	3.97e-06	1	0.0336678
	51	cg10802005	12				121404850	0.30 (0.06)	4.13e-06	1	0.0336678
	52	cg26627956	2	CFLAR	Body;Body;Body		202004766	-0.22 (0.05)	4.28e-06	1	0.0336678
	53	cg01936370	3			Island	156838174	0.09 (0.02)	4.41e-06	1	0.0336678
	54	cg25048701	11	FOLR1	5'UTR;TSS1500;5'UTR;5'UTR		71902284	0.43 (0.09)	4.47e-06	1	0.0336678
	55	cg18051668	17			S_Shelf	55126941	0.32 (0.07)	4.64e-06	1	0.0336678
	56	cg12717591	10	SFMBT2	3'UTR		7205138	0.42 (0.09)	4.74e-06	1	0.0336678
	57	cg11245333	1	MOSC1	TSS200	N_Shore	220959931	0.24 (0.05)	4.96e-06	1	0.0336678
	58	cg17276103	1	DDAH1	Body;5'UTR		85902974	0.28 (0.06)	4.97e-06	1	0.0336678
	59	cg27267258	16	ANKRD11	Body		89359175	0.35 (0.07)	5.06e-06	1	0.0336678
	60	cg08692210	3	WDR51A	TSS200;TSS200;TSS200	Island	52188851	0.18 (0.04)	5.11e-06	1	0.0336678
	61	cg14699734	19			S_Shore	5806164	0.11 (0.02)	5.13e-06	1	0.0336678
	62	cg15660740	17			N_Shore	81023473	-0.38 (0.08)	5.18e-06	1	0.0336678
	63	cg00193021	4	SNCA	5'UTR;1stExon;5'UTR;1stExon;1stExon;5'UTR;5'UTR	Island	90758120	-0.27 (0.06)	5.19e-06	1	0.0336678
	64	cg03862225	10	CTBP2	TSS1500;TSS1500	Island	126850454	0.31 (0.07)	5.2e-06	1	0.0336678
	65	cg11027140	9	GPR144	TSS1500	Island	127212625	-0.51 (0.11)	5.23e-06	1	0.0336678
	66	cg04292672	1	MORN1	Body	N_Shelf	2319796	0.21 (0.05)	5.3e-06	1	0.0336678
	67	cg13345817	15				101695660	0.28 (0.06)	5.32e-06	1	0.0336678
	68	cg02259997	13	FGF9	TSS1500	Island	22245013	-0.71 (0.15)	5.78e-06	1	0.0336678
	69	cg07664183	9	HAUS6	TSS1500	S_Shore	19103231	0.16 (0.03)	5.79e-06	1	0.0336678
	70	cg13931565	1	NCDN	Body;Body;Body		36030193	0.35 (0.07)	5.84e-06	1	0.0336678
	71	cg14658149	20			N_Shelf	57033466	0.24 (0.05)	5.86e-06	1	0.0336678
	72	cg13367929	5	TSPAN17	Body;Body;Body	S_Shelf	176077110	-0.34 (0.07)	5.95e-06	1	0.0336678
	73	cg27038634	8			N_Shore	49468341	0.09 (0.02)	6e-06	1	0.0336678
	74	cg10738025	19	PBX4	Body		19702508	0.29 (0.06)	6.13e-06	1	0.0336678
	75	cg02381820	2			Island	121493896	0.44 (0.10)	6.15e-06	1	0.0336678
	76	cg17644856	2				10687962	0.10 (0.02)	6.17e-06	1	0.0336678
	77	cg25371332	2				10688317	0.18 (0.04)	6.23e-06	1	0.0336678
	78	cg14270612	9	ABL1	Body;Body	Island	133738235	0.20 (0.04)	6.25e-06	1	0.0336678
	79	cg05030574	11	NEAT1	TSS1500	N_Shore	65189075	-0.35 (0.08)	6.36e-06	1	0.0336678
	80	cg04010122	2	SOS1	Body	N_Shore	39346883	0.17 (0.04)	6.39e-06	1	0.0336678
	81	cg26360930	8	DLC1	Body;Body;Body		12952504	-0.17 (0.04)	6.39e-06	1	0.0336678
	82	cg13274254	2	GULP1	5'UTR;1stExon	Island	189157566	0.31 (0.07)	6.4e-06	1	0.0336678
	83	cg11504355	1	KIRREL	3'UTR		158065595	0.14 (0.03)	6.72e-06	1	0.0349366
	84	cg25734624	2	CNGA3	Body;Body		99013247	0.19 (0.04)	7.28e-06	1	0.036116
	85	cg16658008	11				58668488	-0.44 (0.10)	7.31e-06	1	0.036116
	86	cg13282068	17	GRB2	Body;Body		73360252	0.46 (0.10)	7.33e-06	1	0.036116
	87	cg06410191	5	LVRN	1stExon	Island	115298920	0.20 (0.04)	7.35e-06	1	0.036116
	88	cg01962821	1				180491530	0.41 (0.09)	7.4e-06	1	0.036116
	89	cg26662102	1	AJAP1	Body;Body		4758079	-0.15 (0.03)	7.45e-06	1	0.036116
	90	cg01338599	20	TM9SF4	1stExon;5'UTR		30697450	-0.61 (0.13)	7.71e-06	1	0.0369307
	91	cg24074783	3			Island	43405624	0.33 (0.07)	7.95e-06	1	0.0375311
	92	cg08008403	1	LHX9	Body	S_Shore	197881741	0.16 (0.03)	8.26e-06	1	0.0375311
	93	cg22726039	2	SLC30A6	TSS1500	Island	32390678	-0.40 (0.09)	8.27e-06	1	0.0375311
	94	cg01363869	6	TRIM39	Body;Body	N_Shelf	30309848	-0.17 (0.04)	8.28e-06	1	0.0375311
	95	cg00905156	4	FAM13A	1stExon;Body;5'UTR		89744363	-0.35 (0.08)	8.34e-06	1	0.0375311
	96	cg26393837	11	PCSK7	Body	N_Shelf	117099918	0.29 (0.06)	8.35e-06	1	0.0375311
	97	cg14240060	10				130830949	0.26 (0.06)	8.46e-06	1	0.0376147
	98	cg13718870	9	BRD3	5'UTR	Island	136919144	-0.12 (0.03)	8.75e-06	1	0.0377659
	99	cg03174228	9	TTLL11	Body	N_Shore	124658583	0.08 (0.02)	8.76e-06	1	0.0377659
	100	cg20219100	11	MACROD1	Body	S_Shore	63776397	0.26 (0.06)	8.84e-06	1	0.0377659
	101	cg14524775	1	ARHGEF2	Body;Body;Body	Island	155920832	0.68 (0.15)	8.84e-06	1	0.0377659
	102	cg27247382	2	PLEKHM3	3'UTR		208689681	0.52 (0.12)	9.31e-06	1	0.0388076
	103	cg17111837	20	NCRNA00176	Body;Body	Island	62669757	0.44 (0.10)	9.42e-06	1	0.0388076
	104	cg08352032	19	MARK4	3'UTR	Island	45805935	-0.57 (0.13)	9.42e-06	1	0.0388076
	105	cg22078907	17	USP22	Body		20920756	0.32 (0.07)	9.45e-06	1	0.0388076
	106	cg22318872	18	GNAL	Body	S_Shore	11690145	0.30 (0.07)	9.76e-06	1	0.0396946
	107	cg00119053	6			N_Shore	159549723	0.21 (0.05)	1.01e-05	1	0.040897
	108	cg01548142	7			N_Shore	155914873	-0.47 (0.11)	1.07e-05	1	0.0414412
	109	cg09936845	1	NTRK1	Body;Body;Body		156849818	-0.29 (0.06)	1.07e-05	1	0.0414412
	110	cg16465882	12	IQCD	3'UTR		113633320	0.28 (0.06)	1.09e-05	1	0.0414412
	111	cg24067118	10			N_Shore	102806933	0.08 (0.02)	1.11e-05	1	0.0414412
	112	cg19992450	8	EIF2C2	Body;Body		141613380	0.25 (0.06)	1.11e-05	1	0.0414412
	113	cg09204618	22	TSSK2	TSS1500	N_Shelf	19117090	0.29 (0.06)	1.11e-05	1	0.0414412
	114	cg04880874	1	CCNL2	3'UTR;3'UTR; 3'UTR;3'UTR	N_Shore	1322461	0.26 (0.06)	1.12e-05	1	0.0414412
	115	cg23827531	3	FAM107A	1stExon;5'UTR; 5'UTR;1stExon		58563097	0.11 (0.02)	1.14e-05	1	0.0414412
	116	cg24673769	3	CHCHD6	Body	S_Shelf	126671985	-0.17 (0.04)	1.15e-05	1	0.0414412
	117	cg03520802	7	HIPK2	Body;Body		139273697	0.12 (0.03)	1.15e-05	1	0.0414412
	118	cg09927637	17	KIAA0664	Body	N_Shore	2606848	0.48 (0.11)	1.16e-05	1	0.0414412
	119	cg15025089	6	TAPBP	Body;Body;Body		33272180	0.18 (0.04)	1.16e-05	1	0.0414412
	120	cg02393428	12				106582432	0.11 (0.03)	1.16e-05	1	0.0414412
	121	cg22243918	12			S_Shore	30976867	0.39 (0.09)	1.17e-05	1	0.0414412
	122	cg09423599	12	ABCB9	Body;Body;Body	Island	123444564	-0.11 (0.03)	1.19e-05	1	0.0414412
	123	cg07831312	7	FAM188B	Body		30855293	-0.16 (0.04)	1.2e-05	1	0.0414412
	124	cg22503047	6	BAT2	Body	S_Shore	31601411	-0.30 (0.07)	1.2e-05	1	0.0414412
	125	cg13153009	8	ZC3H3	Body	N_Shelf	144561626	-0.67 (0.15)	1.2e-05	1	0.0414412
	126	cg17167536	8	XKR6	Body		10906938	0.11 (0.02)	1.22e-05	1	0.0416242
	127	cg10802680	12	DIABLO	TSS200;TSS200;TSS200;TSS200	S_Shore	122712075	0.15 (0.03)	1.23e-05	1	0.0416242
	128	cg14834653	10	FGFR2	TSS200;5'UTR;5'UTR;TSS1500;5'UTR;TSS1500; 5'UTR;5'UTR;5'UTR	N_Shelf	123353791	-0.18 (0.04)	1.24e-05	1	0.0416667
	129	cg19821475	12				132076333	0.36 (0.08)	1.25e-05	1	0.0419053
	130	cg19104196	10	SFMBT2	Body	S_Shore	7214172	0.25 (0.06)	1.28e-05	1	0.0419919
	131	cg03356833	22			N_Shore	46690658	0.31 (0.07)	1.29e-05	1	0.0419919
	132	cg13976853	19	ZNF77	TSS200	Island	2945039	-0.34 (0.08)	1.3e-05	1	0.0419919
	133	cg25639557	15	FURIN	Body	Island	91423574	0.25 (0.06)	1.31e-05	1	0.0419919
	134	cg09121516	16	TFAP4	Body	S_Shore	4313398	-0.16 (0.04)	1.31e-05	1	0.0419919
	135	cg24102266	1	KIAA1522	Body	Island	33219584	-0.99 (0.22)	1.32e-05	1	0.0419919
	136	cg02081925	5	DOK3	Body;Body;Body	Island	176931394	-0.34 (0.08)	1.33e-05	1	0.0419919
	137	cg23687103	1	MIIP	5'UTR	Island	12079902	0.19 (0.04)	1.35e-05	1	0.0419919
	138	cg19358373	12			S_Shore	133414571	0.11 (0.02)	1.35e-05	1	0.0419919
	139	cg18699524	17	TBCD	Body	Island	80765560	0.24 (0.05)	1.37e-05	1	0.0419919
	140	cg19382175	5	PDE6A	TSS1500		149324712	-0.28 (0.06)	1.38e-05	1	0.0419919
	141	cg15914340	2				3192619	0.47 (0.11)	1.38e-05	1	0.0419919
	142	cg26879644	15				92238013	0.27 (0.06)	1.4e-05	1	0.0419919
	143	cg04556432	14	SETD3	Body;Body		99880573	0.48 (0.11)	1.41e-05	1	0.0419919
	144	cg24035595	8	DLGAP2	Body	N_Shelf	1613877	0.45 (0.10)	1.42e-05	1	0.0419919
	145	cg02942594	19	LOC148189	Body	Island	28284741	-0.37 (0.08)	1.42e-05	1	0.0419919
	146	cg00577950	21	PDXK	3'UTR	N_Shore	45176447	-0.16 (0.04)	1.43e-05	1	0.0419919
	147	cg09290175	22			Island	39688265	-0.22 (0.05)	1.44e-05	1	0.0419919
	148	cg19922435	4	LOC285419	Body;TSS1500		124694178	0.06 (0.01)	1.44e-05	1	0.0419919
	149	cg21678312	12	PTPRR	TSS200		71314587	0.21 (0.05)	1.46e-05	1	0.0421971
	150	cg23483886	5	LPCAT1	Body		1476274	-0.19 (0.04)	1.49e-05	1	0.0425484
	151	cg10822034	11				10529596	-0.22 (0.05)	1.51e-05	1	0.0425484
	152	cg02695873	7			N_Shelf	127741520	0.14 (0.03)	1.52e-05	1	0.0425484
	153	cg11276053	19	RSPH6A	Body	Island	46307734	-0.33 (0.07)	1.52e-05	1	0.0425484
	154	cg19615711	2				238360201	0.26 (0.06)	1.54e-05	1	0.0425484
	155	cg21584983	19	ECSIT	TSS200;TSS1500;TSS200;TSS200	S_Shore	11640070	-0.86 (0.20)	1.55e-05	1	0.0425484
	156	cg01806722	11	MAML2	Body		95815452	0.27 (0.06)	1.56e-05	1	0.0425484
	157	cg14085500	9	TRIM32;ASTN2	Body;Body;Body;Body;Body		119460334	0.28 (0.06)	1.57e-05	1	0.0425484
	158	cg02518775	11	CNIH2	Body	S_Shore	66046770	0.13 (0.03)	1.57e-05	1	0.0425484
	159	cg16025035	13	TFDP1	Body;Body	S_Shore	114287934	-0.20 (0.05)	1.58e-05	1	0.0425484
	160	cg17459290	1	LGALS8	Body;Body; Body;Body		236707000	0.27 (0.06)	1.59e-05	1	0.0425484
	161	cg01565985	1	CHD5	Body		6225887	0.13 (0.03)	1.59e-05	1	0.0425484
	162	cg18321548	11	ALX4	TSS1500	Island	44332624	0.18 (0.04)	1.62e-05	1	0.0431294
	163	cg14002226	9	KCNT1	Body	N_Shore	138676624	-0.37 (0.09)	1.65e-05	1	0.0434326
	164	cg19419146	5	STK32A	TSS200;TSS200	Island	146614559	0.27 (0.06)	1.65e-05	1	0.0434326
	165	cg25554998	11			N_Shore	1227771	-0.13 (0.03)	1.67e-05	1	0.0436939
	166	cg16174341	12	PFDN5	Body;Body	S_Shore	53689971	0.24 (0.05)	1.69e-05	1	0.0439547
	167	cg04219544	17	KRT24	TSS200		38860042	-0.12 (0.03)	1.73e-05	1	0.0445127
	168	cg02431597	1	CACNA1E	TSS1500	N_Shore	181452137	0.14 (0.03)	1.73e-05	1	0.0445127
	169	cg13023210	11	PAX6	Body;Body;Body	S_Shore	31821452	0.32 (0.07)	1.75e-05	1	0.044625
	170	cg14398659	11	INTS4	TSS200	Island	77705832	-0.74 (0.17)	1.8e-05	1	0.0455236
	171	cg20380470	10			N_Shore	131987945	0.44 (0.10)	1.81e-05	1	0.0455236
	172	cg02283735	1	PTPRF	Body;Body		44011587	0.07 (0.02)	1.82e-05	1	0.0455236
	173	cg11434973	17	GUCY2D	Body	Island	7909983	-0.31 (0.07)	1.87e-05	1	0.0463934
	174	cg15423797	19	MED16	Body	N_Shelf	883437	-0.28 (0.06)	1.87e-05	1	0.0463934
	175	cg21209395	9	LOC158381	Body;Body		35406764	0.07 (0.02)	1.89e-05	1	0.0464082
	176	cg05895868	11			N_Shelf	116689653	0.26 (0.06)	1.89e-05	1	0.0464082
	177	cg05931272	7			S_Shelf	158500026	-0.22 (0.05)	1.93e-05	1	0.0469326
	178	cg04094751	20	HSPA12B	Body		3725861	0.18 (0.04)	1.96e-05	1	0.0469326
	179	cg24824703	7	GNA12	Body	N_Shore	2801248	0.19 (0.04)	1.97e-05	1	0.0469326
	180	cg17936495	1	SCAMP3;CLK2	TSS1500;Body;TSS1500	S_Shore	155233051	-0.27 (0.06)	1.97e-05	1	0.0469326
	181	cg01624768	16			S_Shore	85465657	0.72 (0.17)	1.97e-05	1	0.0469326
	182	cg00049616	13	CLYBL	Body	N_Shelf	100308186	0.32 (0.07)	1.98e-05	1	0.0469326
	183	cg03904209	10				2147188	0.49 (0.11)	2.04e-05	1	0.0481216
	184	cg14282798	21	PRDM15	Body;Body	Island	43240484	0.22 (0.05)	2.06e-05	1	0.0481631
	185	cg02162339	2	ING5	Body		242648711	0.37 (0.09)	2.07e-05	1	0.0481631
	186	cg11759917	17	HGS	Body	Island	79655302	-0.15 (0.04)	2.08e-05	1	0.0482934
	187	cg02752882	1	KCNH1	1stExon;1stExon	Island	211307220	0.32 (0.07)	2.12e-05	1	0.0485724
	188	cg21129976	7	EPHB4	Body	Island	100421502	-0.26 (0.06)	2.13e-05	1	0.0485724
	189	cg26823535	2				11881420	-0.19 (0.04)	2.13e-05	1	0.0485724
	190	cg11841546	15	MEGF11	Body		66195556	-0.26 (0.06)	2.14e-05	1	0.0486631
	191	cg19196862	6	IGF2R	Body		160491078	-0.25 (0.06)	2.17e-05	1	0.0487483
	192	cg17491360	13				45384268	-0.19 (0.04)	2.18e-05	1	0.0487483
	193	cg04305494	19	LRFN1	1stExon	Island	39805586	-0.27 (0.06)	2.21e-05	1	0.0487483
	194	cg01360054	5	PRDM6	Body	Island	122434944	0.21 (0.05)	2.21e-05	1	0.0487483
	195	cg09034753	2	C2orf85	TSS1500	S_Shelf	242810748	0.09 (0.02)	2.22e-05	1	0.0487483
	196	cg08911048	5			Island	139168029	0.09 (0.02)	2.23e-05	1	0.0487483
	197	cg16777782	16	CDH13	Body		82671333	-0.24 (0.06)	2.23e-05	1	0.0487483
	198	cg18022926	10	PBLD;HNRNPH3	TSS1500;TSS1500;5'UTR;5'UTR	S_Shore	70093071	0.14 (0.03)	2.28e-05	1	0.0491796
	199	cg08552167	10	INPP5A	Body	N_Shelf	134560109	-0.28 (0.07)	2.29e-05	1	0.0491796
	200	cg04847478	10				133735188	0.35 (0.08)	2.3e-05	1	0.0491796
	201	cg10161743	19	GRIN2D	Body	N_Shore	48917816	0.08 (0.02)	2.3e-05	1	0.0491796
	202	cg02256198	4	C4orf22	Body	N_Shore	81306753	0.21 (0.05)	2.3e-05	1	0.0491796
	203	cg04501840	1	C1orf95	Body	S_Shore	226737975	0.30 (0.07)	2.33e-05	1	0.0494071
	204	cg12921275	11	MRPL23	Body	S_Shore	1969496	0.26 (0.06)	2.35e-05	1	0.0496854
	205	cg25535435	6	TREML4	TSS1500		41194812	-0.27 (0.06)	2.36e-05	1	0.0496854
	206	cg13008301	20	CSTF1	Body;Body;Body	Island	54978749	-0.10 (0.02)	2.38e-05	1	0.0497645
	207	cg06843240	1			Island	9488961	-0.45 (0.10)	2.4e-05	1	0.0497645
	208	cg17481047	10			Island	134692852	0.10 (0.02)	2.4e-05	1	0.0497645
	209	cg10108042	16	MAPK8IP3	Body;Body		1808309	0.34 (0.08)	2.44e-05	1	0.0499799
	210	cg27583815	6	TRIM15	1stExon		30131467	-0.19 (0.04)	2.44e-05	1	0.0499799
	211	cg19274401	19	PEPD	3'UTR;3'UTR;3'UTR	N_Shore	33878161	0.28 (0.07)	2.45e-05	1	0.0499799
	212	cg00852675	7	LOC728743	Body	Island	150105086	0.12 (0.03)	2.46e-05	1	0.0499799
	213	cg19202292	12			Island	54347057	0.14 (0.03)	2.49e-05	1	0.0502696
	214	cg13443116	2	GPR1;GPR1	5'UTR;5'UTR		207068409	-0.19 (0.04)	2.5e-05	1	0.0502696
	215	cg19798170	11	LOC221122	TSS200		44995362	-0.20 (0.05)	2.51e-05	1	0.0502696
	216	cg25563516	14			N_Shore	103373230	0.23 (0.05)	2.53e-05	1	0.0502696
	217	cg03105244	2	NCK2	Body;Body;Body	N_Shore	106496272	-0.39 (0.09)	2.54e-05	1	0.0502696
	218	cg19377703	1				48673651	0.27 (0.06)	2.54e-05	1	0.0502696
	219	cg23095812	22	MB	1stExon;TSS200;5'UTR;5'UTR		36013444	0.35 (0.08)	2.57e-05	1	0.0503458
	220	cg12470014	10			N_Shore	133878016	0.69 (0.16)	2.58e-05	1	0.0503458
	221	cg09071896	2	SH3BP4	Body	S_Shore	235952729	0.07 (0.02)	2.59e-05	1	0.0503458
	222	cg05454957	17	MYADML2	TSS1500		79906039	-0.16 (0.04)	2.59e-05	1	0.0503458
	223	cg03870188	13	MCF2L	Body;Body	N_Shelf	113717830	0.27 (0.06)	2.61e-05	1	0.0504032
	224	cg07638334	10	DIP2C	Body	N_Shelf	411837	-0.21 (0.05)	2.63e-05	1	0.0506003
	225	cg01840740	21	AIRE	TSS1500	N_Shore	45705175	0.19 (0.05)	2.69e-05	1	0.0509855
	226	cg03854564	17	WDR81	TSS1500;Body;5'UTR	N_Shore	1626477	-0.39 (0.09)	2.69e-05	1	0.0509855
	227	cg13938098	6	LAMA4	TSS200;TSS200;TSS200;TSS200;TSS200	S_Shore	112575966	0.09 (0.02)	2.7e-05	1	0.0509855
	228	cg18581191	8	KIAA1688	Body	Island	145770785	-0.33 (0.08)	2.7e-05	1	0.0509855
	229	cg24841559	8	TRAPPC9	Body;Body		141034008	0.23 (0.05)	2.71e-05	1	0.0509855
	230	cg22718139	1	HMGCS2	1stExon;1stExon		120311439	-0.30 (0.07)	2.73e-05	1	0.0511959
	231	cg24412662	1				2866667	0.33 (0.08)	2.74e-05	1	0.0511959
	232	cg06007282	2			Island	45231467	-0.28 (0.07)	2.76e-05	1	0.0513354
	233	cg13454978	8				1423656	0.38 (0.09)	2.78e-05	1	0.0513699
	234	cg14564021	9	C9orf82	5'UTR;Body	N_Shore	26892069	0.52 (0.12)	2.81e-05	1	0.0516069
	235	cg20586210	3	BDH1	Body;Body;Body		197239184	-0.31 (0.07)	2.81e-05	1	0.0516069
	236	cg21941512	3				141427158	-0.21 (0.05)	2.84e-05	1	0.051828
	237	cg25911245	6	FUCA2	Body	Island	143832390	-0.41 (0.10)	2.86e-05	1	0.051828
	238	cg04530976	6	ZBTB9	Body	S_Shore	33423391	-0.30 (0.07)	2.86e-05	1	0.051828
	239	cg14843888	3	CACNA1D	Body;Body;Body	S_Shore	53530247	0.08 (0.02)	2.9e-05	1	0.0523346
	240	cg08943374	3				38579095	0.40 (0.10)	2.92e-05	1	0.0524527
	241	cg25399573	17	DNAH17	Body	S_Shelf	76450628	-0.14 (0.03)	2.93e-05	1	0.0524527
	242	cg16151636	2	NR4A2	TSS1500	Island	157190747	-0.40 (0.10)	2.95e-05	1	0.0525779
	243	cg22934677	14			N_Shelf	54859664	-0.37 (0.09)	2.96e-05	1	0.0526191
	244	cg19685054	20	ZNF343	3'UTR		2463128	-0.28 (0.07)	2.99e-05	1	0.0527076
	245	cg11732301	1				12210795	0.23 (0.05)	2.99e-05	1	0.0527076
	246	cg18787246	19	ZNF490;ZNF791	1stExon;TSS200;5'UTR	Island	12721599	-0.65 (0.15)	3.01e-05	1	0.0527995
	247	cg05979433	12	CUX2	Body		111664628	0.42 (0.10)	3.06e-05	1	0.0533396
	248	cg19048176	6	PPT2	TSS1500;TSS1500;TSS1500	N_Shore	32120324	-0.14 (0.03)	3.08e-05	1	0.0533396
	249	cg01063579	16			Island	86715152	0.25 (0.06)	3.1e-05	1	0.0533396
	250	cg25138365	2	ZAP70	Body;Body	N_Shore	98351315	0.37 (0.09)	3.11e-05	1	0.0533396
	Genes in brackets indicate manual annotation for closest genes using the UCSC genome browser on human GRCh37/hg19 assembly. The record highlighted in red indicates the last methylation site significantly associated with the outcome acccording to Bonferroni correction and the blue highlighted record the last signficant according to false-discovery rate.5 Cell type heterogeneity is accounted for by…
	5 Benjamini, Y. & Hochberg, Y. Controlling the False Discovery Rate - a Practical and Powerful Approach to Multiple Testing. Journal of the Royal Statistical Society Series B-Methodological 57, 289-300 (1995).
	10 Houseman, E.A. et al. DNA methylation arrays as surrogate measures of cell mixture distribution. BMC Bioinformatics 13, 86 (2012).
