# Supplementary material for: DNA-Methylation and Body Composition in Preschool Children: Epigenome-Wide-Analysis in the European Childhood Obesity Project (CHOP)-Study
Source: Sci Rep. 2017 Oct 30;7:14349. doi: 10.1038/s41598-017-13099-4 (PMC5662763; doi:10.1038/s41598-017-13099-4)
Supplement: Supplementary file 3 — Supplementary Table S2 [file 41598_2017_13099_MOESM3_ESM.xlsx]

## Sheet: Supplementary_Table_S2
	Supplementary Table S2: Change in WHO standardized BMI for the top 250 probes per percent change in DNA-methylation.
	Rank	CpG ID	CHR	Gene	UCSC REFGENE GROUP	RELATION TO UCSC CpG ISLAND	Position (bp)	Change (SE) in ZBMI per % change in DNAm	P-value	Bon- ferroni	FDR
	1	cg13850887	2	SNED1	Body	S_Shore	241993303	-0.12 (0.02)	1.75e-07	0.075433	0.0345099
	2	cg01706498	3	KLHL6	Body		183260375	0.11 (0.02)	2.21e-07	0.0952909	0.0345099
	3	cg21126338	13	FARP1	Body		99084698	0.20 (0.04)	2.4e-07	0.10353	0.0345099
	4	cg21525627	12	(ZDHHC17)			77149647	0.15 (0.03)	4.52e-07	0.194857	0.0487143
	5	cg27285599	17	TBCD;ZNF750	Body;TSS200		80798023	0.21 (0.04)	7.24e-07	0.312435	0.0604084
	6	cg17935297	19	CILP2	Body	Island	19651968	0.24 (0.05)	9.71e-07	0.418605	0.0604084
	7	cg24751284	14	APEX1	Body;Body;Body	S_Shore	20925551	0.14 (0.03)	1.01e-06	0.437625	0.0604084
	8	cg23416307	4	GAK	Body		858299	0.39 (0.08)	1.4e-06	0.601888	0.0604084
	9	cg06369443	1	KCNQ4	Body;Body	N_Shore	41303048	0.20 (0.04)	1.86e-06	0.803499	0.0604084
	10	cg26917480	17	ADAP2	TSS1500	N_Shore	29247893	0.15 (0.03)	2.03e-06	0.876787	0.0604084
	11	cg08074767	6				168113741	-0.07 (0.01)	2.03e-06	0.877166	0.0604084
	12	cg14391016	6	CCR6	TSS1500		167523797	0.14 (0.03)	2.1e-06	0.905629	0.0604084
	13	cg14518658	22			N_Shelf	37726676	0.07 (0.01)	2.27e-06	0.979471	0.0604084
	14	cg15660740	17			N_Shore	81023473	-0.24 (0.05)	2.4e-06	1	0.0604084
	15	cg04979599	5	AFAP1L1	TSS1500;TSS1500	N_Shore	148650899	0.14 (0.03)	2.43e-06	1	0.0604084
	16	cg04813904	5	CD180	Body		66488838	0.08 (0.02)	2.47e-06	1	0.0604084
	17	cg14401837	7	NPSR1	TSS1500;TSS1500		34697493	-0.14 (0.03)	2.61e-06	1	0.0604084
	18	cg26618041	19	CILP2	Body	Island	19651867	0.11 (0.02)	2.74e-06	1	0.0604084
	19	cg06437396	6			N_Shore	108437013	0.12 (0.03)	2.87e-06	1	0.0604084
	20	cg26995653	2				858038	0.07 (0.01)	3.01e-06	1	0.0604084
	21	cg14950834	19	SPTBN4;BLVRB	TSS1500;TSS200	Island	40971830	-0.33 (0.07)	3.04e-06	1	0.0604084
	22	cg18704658	17			N_Shelf	80300165	0.22 (0.05)	3.26e-06	1	0.0604084
	23	cg11504355	1	KIRREL	3'UTR		158065595	0.09 (0.02)	3.3e-06	1	0.0604084
	24	cg17989572	17	RAB5C	5'UTR;5'UTR	N_Shore	40306700	-0.29 (0.06)	3.62e-06	1	0.0604084
	25	cg17810765	2	ANO7	TSS200;TSS200		242127836	0.08 (0.02)	3.68e-06	1	0.0604084
	26	cg06322432	10			N_Shore	112289853	0.07 (0.02)	3.93e-06	1	0.0604084
	27	cg06376715	1	TP73	Body;Body;Body;Body	Island	3634918	0.06 (0.01)	4.13e-06	1	0.0604084
	28	cg14524775	1	ARHGEF2	Body;Body;Body	Island	155920832	0.43 (0.09)	4.29e-06	1	0.0604084
	29	cg26666886	16	ANKRD11	TSS1500	S_Shore	89558024	-0.19 (0.04)	4.3e-06	1	0.0604084
	30	cg02682525	11	ANKK1	TSS1500	N_Shore	113258277	0.08 (0.02)	4.64e-06	1	0.0604084
	31	cg01936370	3			Island	156838174	0.05 (0.01)	4.78e-06	1	0.0604084
	32	cg25048701	11	FOLR1	5'UTR;TSS1500;5'UTR;5'UTR		71902284	0.26 (0.06)	4.82e-06	1	0.0604084
	33	cg26401512	1	ZNF643	Body		40922773	-0.11 (0.02)	5.12e-06	1	0.0604084
	34	cg19864468	2	CHCHD5	3'UTR		113346566	0.17 (0.04)	5.21e-06	1	0.0604084
	35	ch.8.1234861F	8	XKR4	Body		56321773	-0.49 (0.11)	5.24e-06	1	0.0604084
	36	cg08568550	11	C11orf16	TSS200		8954570	0.15 (0.03)	5.31e-06	1	0.0604084
	37	cg05945266	17	FOXK2	Body	N_Shore	80545020	0.15 (0.03)	6.1e-06	1	0.0604084
	38	cg10738025	19	PBX4	Body		19702508	0.18 (0.04)	6.37e-06	1	0.0604084
	39	cg15650694	5	SFRS12	TSS200;TSS1500	Island	65439990	0.17 (0.04)	6.39e-06	1	0.0604084
	40	cg00384539	8	PRDM14	TSS200	Island	70983567	0.17 (0.04)	6.4e-06	1	0.0604084
	41	cg17287326	10	AVPI1	5'UTR;1stExon	Island	99446966	0.19 (0.04)	6.59e-06	1	0.0604084
	42	cg10861407	9	FSD1L	TSS1500;TSS1500;TSS1500	N_Shore	108209278	-0.15 (0.03)	6.73e-06	1	0.0604084
	43	cg27247382	2	PLEKHM3	3'UTR		208689681	0.32 (0.07)	6.85e-06	1	0.0604084
	44	cg22503047	6	BAT2	Body	S_Shore	31601411	-0.19 (0.04)	6.89e-06	1	0.0604084
	45	cg14795409	3				128267611	-0.12 (0.03)	6.96e-06	1	0.0604084
	46	cg15914340	2				3192619	0.30 (0.07)	7.08e-06	1	0.0604084
	47	cg27267258	16	ANKRD11	Body		89359175	0.21 (0.05)	7.13e-06	1	0.0604084
	48	cg27038634	8			N_Shore	49468341	0.06 (0.01)	7.16e-06	1	0.0604084
	49	cg13298389	7				49710144	0.34 (0.07)	7.2e-06	1	0.0604084
	50	cg20219100	11	MACROD1	Body	S_Shore	63776397	0.16 (0.04)	7.38e-06	1	0.0604084
	51	cg13345817	15				101695660	0.17 (0.04)	7.42e-06	1	0.0604084
	52	cg10802005	12				121404850	0.18 (0.04)	7.42e-06	1	0.0604084
	53	cg24067118	10			N_Shore	102806933	0.05 (0.01)	7.62e-06	1	0.0604084
	54	cg09204618	22	TSSK2	TSS1500	N_Shelf	19117090	0.18 (0.04)	7.71e-06	1	0.0604084
	55	cg02695873	7			N_Shelf	127741520	0.09 (0.02)	8.04e-06	1	0.0604084
	56	cg15941159	22	GRAMD4	3'UTR	S_Shore	47075270	0.13 (0.03)	8.1e-06	1	0.0604084
	57	cg16465882	12	IQCD	3'UTR		113633320	0.17 (0.04)	8.22e-06	1	0.0604084
	58	cg11245333	1	MOSC1	TSS200	N_Shore	220959931	0.14 (0.03)	8.47e-06	1	0.0604084
	59	cg26879644	15				92238013	0.17 (0.04)	8.48e-06	1	0.0604084
	60	cg24035595	8	DLGAP2	Body	N_Shelf	1613877	0.28 (0.06)	8.56e-06	1	0.0604084
	61	cg14699734	19			S_Shore	5806164	0.06 (0.01)	8.66e-06	1	0.0604084
	62	cg13274254	2	GULP1	5'UTR;1stExon	Island	189157566	0.19 (0.04)	8.68e-06	1	0.0604084
	63	cg03862225	10	CTBP2	TSS1500;TSS1500	Island	126850454	0.18 (0.04)	9.05e-06	1	0.0619913
	64	cg25371332	2				10688317	0.11 (0.02)	9.3e-06	1	0.0626828
	65	cg17644856	2				10687962	0.06 (0.01)	9.86e-06	1	0.0630178
	66	cg21332304	17	NPEPPS	Body		45699260	-0.20 (0.04)	9.91e-06	1	0.0630178
	67	cg13931565	1	NCDN	Body;Body;Body		36030193	0.20 (0.05)	1.01e-05	1	0.0630178
	68	cg06217450	3			N_Shore	142441654	0.25 (0.06)	1.01e-05	1	0.0630178
	69	cg01338599	20	TM9SF4	1stExon;5'UTR		30697450	-0.37 (0.08)	1.04e-05	1	0.0630178
	70	cg24332767	3	C3orf70	TSS1500	Island	184871524	0.09 (0.02)	1.06e-05	1	0.0630178
	71	cg24665113	2	DTNB	Body;Body;Body;Body;Body		25623196	0.17 (0.04)	1.09e-05	1	0.0630178
	72	cg16658008	11				58668488	-0.26 (0.06)	1.11e-05	1	0.0630178
	73	cg00193021	4	SNCA	5'UTR;1stExon;5'UTR;1stExon;1stExon;5'UTR;5'UTR	Island	90758120	-0.16 (0.04)	1.11e-05	1	0.0630178
	74	cg04292672	1	MORN1	Body	N_Shelf	2319796	0.12 (0.03)	1.11e-05	1	0.0630178
	75	cg12717591	10	SFMBT2	3'UTR		7205138	0.25 (0.06)	1.12e-05	1	0.0630178
	76	cg14270612	9	ABL1	Body;Body	Island	133738235	0.12 (0.03)	1.14e-05	1	0.0630178
	77	cg13641993	9	FBXO10	5'UTR		37559166	0.15 (0.03)	1.14e-05	1	0.0630178
	78	cg15026574	3	ST6GAL1	5'UTR;5'UTR		186683429	-0.11 (0.02)	1.14e-05	1	0.0630178
	79	cg21960828	4	TADA2B	Body	Island	7056452	0.23 (0.05)	1.15e-05	1	0.0630178
	80	cg03012642	2				21346892	-0.11 (0.02)	1.18e-05	1	0.0635714
	81	cg01962821	1				180491530	0.25 (0.06)	1.2e-05	1	0.0635714
	82	cg18051668	17			S_Shelf	55126941	0.19 (0.04)	1.21e-05	1	0.0635714
	83	cg24824703	7	GNA12	Body	N_Shore	2801248	0.12 (0.03)	1.24e-05	1	0.0645987
	84	cg06410191	5	LVRN	1stExon	Island	115298920	0.12 (0.03)	1.31e-05	1	0.0660105
	85	cg17276103	1	DDAH1	Body;5'UTR		85902974	0.16 (0.04)	1.33e-05	1	0.0660105
	86	cg03174228	9	TTLL11	Body	N_Shore	124658583	0.05 (0.01)	1.33e-05	1	0.0660105
	87	cg08352032	19	MARK4	3'UTR	Island	45805935	-0.34 (0.08)	1.34e-05	1	0.0660105
	88	cg24074783	3			Island	43405624	0.19 (0.04)	1.35e-05	1	0.0660105
	89	cg06594770	22	TRIOBP	TSS200		38092974	0.24 (0.05)	1.39e-05	1	0.0671941
	90	cg19992450	8	EIF2C2	Body;Body		141613380	0.15 (0.03)	1.41e-05	1	0.0671941
	91	cg26867987	6	COL11A2	3'UTR;3'UTR;3'UTR	S_Shore	33131450	-0.10 (0.02)	1.42e-05	1	0.0671941
	92	cg14658149	20			N_Shelf	57033466	0.14 (0.03)	1.55e-05	1	0.0723755
	93	cg13367929	5	TSPAN17	Body;Body;Body	S_Shelf	176077110	-0.20 (0.05)	1.6e-05	1	0.0723755
	94	cg24673769	3	CHCHD6	Body	S_Shelf	126671985	-0.10 (0.02)	1.62e-05	1	0.0723755
	95	cg20777437	1	CDCP2	TSS1500		54619703	0.06 (0.01)	1.63e-05	1	0.0723755
	96	cg26360930	8	DLC1	Body;Body;Body		12952504	-0.10 (0.02)	1.64e-05	1	0.0723755
	97	cg01806722	11	MAML2	Body		95815452	0.17 (0.04)	1.64e-05	1	0.0723755
	98	cg23827531	3	FAM107A	1stExon;5'UTR;5'UTR;1stExon		58563097	0.07 (0.02)	1.64e-05	1	0.0723755
	99	cg26662102	1	AJAP1	Body;Body		4758079	-0.09 (0.02)	1.69e-05	1	0.0734645
	100	cg07831312	7	FAM188B	Body		30855293	-0.10 (0.02)	1.71e-05	1	0.0736299
	101	cg08911048	5			Island	139168029	0.06 (0.01)	1.72e-05	1	0.0736299
	102	cg19922435	4	LOC285419	Body;TSS1500		124694178	0.04 (0.01)	1.75e-05	1	0.0740689
	103	cg06007282	2			Island	45231467	-0.17 (0.04)	1.83e-05	1	0.0749036
	104	cg19358373	12			S_Shore	133414571	0.06 (0.01)	1.84e-05	1	0.0749036
	105	cg19377703	1				48673651	0.17 (0.04)	1.91e-05	1	0.0749036
	106	cg22078907	17	USP22	Body		20920756	0.19 (0.04)	1.94e-05	1	0.0749036
	107	cg11027140	9	GPR144	TSS1500	Island	127212625	-0.29 (0.07)	1.96e-05	1	0.0749036
	108	cg13282068	17	GRB2	Body;Body		73360252	0.27 (0.06)	1.97e-05	1	0.0749036
	109	cg10108042	16	MAPK8IP3	Body;Body		1808309	0.21 (0.05)	1.98e-05	1	0.0749036
	110	cg15025089	6	TAPBP	Body;Body;Body		33272180	0.11 (0.02)	2.02e-05	1	0.0749036
	111	cg09034753	2	C2orf85	TSS1500	S_Shelf	242810748	0.05 (0.01)	2.05e-05	1	0.0749036
	112	cg04219544	17	KRT24	TSS200		38860042	-0.07 (0.02)	2.08e-05	1	0.0749036
	113	cg05895868	11			N_Shelf	116689653	0.16 (0.04)	2.09e-05	1	0.0749036
	114	cg01565985	1	CHD5	Body		6225887	0.08 (0.02)	2.1e-05	1	0.0749036
	115	cg19615711	2				238360201	0.16 (0.04)	2.12e-05	1	0.0749036
	116	cg16174341	12	PFDN5	Body;Body	S_Shore	53689971	0.14 (0.03)	2.16e-05	1	0.0749036
	117	cg10802680	12	DIABLO	TSS200;TSS200;TSS200;TSS200	S_Shore	122712075	0.09 (0.02)	2.19e-05	1	0.0749036
	118	cg04094751	20	HSPA12B	Body		3725861	0.11 (0.03)	2.19e-05	1	0.0749036
	119	cg14391148	9	C9orf167	3'UTR	Island	140175219	0.16 (0.04)	2.21e-05	1	0.0749036
	120	cg15439078	3	MYL3	Body		46904643	0.12 (0.03)	2.22e-05	1	0.0749036
	121	cg23577562	4	RGS12	Body;Body		3324940	0.29 (0.07)	2.23e-05	1	0.0749036
	122	cg02259997	13	FGF9	TSS1500	Island	22245013	-0.41 (0.09)	2.23e-05	1	0.0749036
	123	cg21584983	19	ECSIT	TSS200;TSS1500;TSS200;TSS200	S_Shore	11640070	-0.52 (0.12)	2.24e-05	1	0.0749036
	124	cg14240060	10				130830949	0.15 (0.04)	2.25e-05	1	0.0749036
	125	cg02868338	8	EXOSC4	TSS1500	N_Shore	145133133	-0.16 (0.04)	2.26e-05	1	0.0749036
	126	cg17111837	20	NCRNA00176	Body;Body	Island	62669757	0.26 (0.06)	2.27e-05	1	0.0749036
	127	cg02081925	5	DOK3	Body;Body;Body	Island	176931394	-0.20 (0.05)	2.29e-05	1	0.0749036
	128	cg00577950	21	PDXK	3'UTR	N_Shore	45176447	-0.09 (0.02)	2.29e-05	1	0.0749036
	129	cg23371707	10	C10orf18	TSS200	Island	5726631	-0.51 (0.12)	2.42e-05	1	0.0749036
	130	cg09423599	12	ABCB9	Body;Body;Body	Island	123444564	-0.07 (0.02)	2.42e-05	1	0.0749036
	131	cg12470014	10			N_Shore	133878016	0.42 (0.10)	2.43e-05	1	0.0749036
	132	cg01840740	21	AIRE	TSS1500	N_Shore	45705175	0.12 (0.03)	2.43e-05	1	0.0749036
	133	cg07664183	9	HAUS6	TSS1500	S_Shore	19103231	0.09 (0.02)	2.47e-05	1	0.0749036
	134	cg25563516	14			N_Shore	103373230	0.14 (0.03)	2.5e-05	1	0.0749036
	135	cg17459290	1	LGALS8	Body;Body;Body;Body		236707000	0.16 (0.04)	2.51e-05	1	0.0749036
	136	cg00905156	4	FAM13A	1stExon;Body;5'UTR		89744363	-0.20 (0.05)	2.53e-05	1	0.0749036
	137	cg20380470	10			N_Shore	131987945	0.26 (0.06)	2.55e-05	1	0.0749036
	138	cg19821475	12				132076333	0.21 (0.05)	2.56e-05	1	0.0749036
	139	cg01363869	6	TRIM39	Body;Body	N_Shelf	30309848	-0.10 (0.02)	2.59e-05	1	0.0749036
	140	cg04880874	1	CCNL2	3'UTR;3'UTR;3'UTR;3'UTR	N_Shore	1322461	0.15 (0.04)	2.59e-05	1	0.0749036
	141	cg23687103	1	MIIP	5'UTR	Island	12079902	0.11 (0.03)	2.6e-05	1	0.0749036
	142	cg25554998	11			N_Shore	1227771	-0.08 (0.02)	2.6e-05	1	0.0749036
	143	cg03854564	17	WDR81	TSS1500;Body;5'UTR	N_Shore	1626477	-0.24 (0.06)	2.63e-05	1	0.0749036
	144	cg13938098	6	LAMA4	TSS200;TSS200;TSS200;TSS200;TSS200	S_Shore	112575966	0.06 (0.01)	2.64e-05	1	0.0749036
	145	cg03520802	7	HIPK2	Body;Body		139273697	0.07 (0.02)	2.66e-05	1	0.0749036
	146	cg14282798	21	PRDM15	Body;Body	Island	43240484	0.13 (0.03)	2.66e-05	1	0.0749036
	147	cg25639557	15	FURIN	Body	Island	91423574	0.15 (0.03)	2.68e-05	1	0.0749036
	148	cg02431597	1	CACNA1E	TSS1500	N_Shore	181452137	0.08 (0.02)	2.71e-05	1	0.0749036
	149	cg02283735	1	PTPRF	Body;Body		44011587	0.04 (0.01)	2.74e-05	1	0.0749036
	150	cg03356833	22			N_Shore	46690658	0.18 (0.04)	2.74e-05	1	0.0749036
	151	cg09936845	1	NTRK1	Body;Body;Body		156849818	-0.17 (0.04)	2.75e-05	1	0.0749036
	152	cg12921275	11	MRPL23	Body	S_Shore	1969496	0.16 (0.04)	2.76e-05	1	0.0749036
	153	cg05030574	11	NEAT1	TSS1500	N_Shore	65189075	-0.20 (0.05)	2.77e-05	1	0.0749036
	154	cg18033335	19	YIPF2	Body	S_Shelf	11034897	0.12 (0.03)	2.81e-05	1	0.0749036
	155	cg26627956	2	CFLAR	Body;Body;Body		202004766	-0.12 (0.03)	2.81e-05	1	0.0749036
	156	cg13718870	9	BRD3	5'UTR	Island	136919144	-0.07 (0.02)	2.82e-05	1	0.0749036
	157	cg10104810	1	NOTCH2	1stExon;5'UTR	Island	120612147	-0.10 (0.02)	2.83e-05	1	0.0749036
	158	cg22318872	18	GNAL	Body	S_Shore	11690145	0.17 (0.04)	2.83e-05	1	0.0749036
	159	cg04501840	1	C1orf95	Body	S_Shore	226737975	0.18 (0.04)	2.85e-05	1	0.0749036
	160	cg25228737	15				82234347	0.05 (0.01)	2.87e-05	1	0.0749036
	161	cg14204100	6	KIFC1	Body	N_Shelf	33374045	0.23 (0.05)	2.91e-05	1	0.0749036
	162	cg04984663	10				102632048	0.18 (0.04)	2.92e-05	1	0.0749036
	163	cg09927637	17	KIAA0664	Body	N_Shore	2606848	0.28 (0.07)	2.92e-05	1	0.0749036
	164	cg15423797	19	MED16	Body	N_Shelf	883437	-0.17 (0.04)	2.92e-05	1	0.0749036
	165	cg18699524	17	TBCD	Body	Island	80765560	0.14 (0.03)	2.92e-05	1	0.0749036
	166	cg11746362	12	EP400	Body		132502402	0.21 (0.05)	2.93e-05	1	0.0749036
	167	cg26710983	16				84987720	0.18 (0.04)	2.94e-05	1	0.0749036
	168	cg22726039	2	SLC30A6	TSS1500	Island	32390678	-0.23 (0.05)	2.94e-05	1	0.0749036
	169	cg26393837	11	PCSK7	Body	N_Shelf	117099918	0.17 (0.04)	2.95e-05	1	0.0749036
	170	cg07719679	7	STEAP4	TSS200		87936392	0.08 (0.02)	2.95e-05	1	0.0749036
	171	cg24102266	1	KIAA1522	Body	Island	33219584	-0.58 (0.14)	2.97e-05	1	0.0749036
	172	cg02393428	12				106582432	0.07 (0.02)	2.99e-05	1	0.0749655
	173	cg01257171	5			S_Shore	172656713	0.22 (0.05)	3.02e-05	1	0.0754144
	174	cg23483886	5	LPCAT1	Body		1476274	-0.11 (0.03)	3.06e-05	1	0.0758862
	175	cg27601906	8	GEM;GEM	Body;Body	N_Shelf	95271635	0.07 (0.02)	3.1e-05	1	0.0760771
	176	cg25827873	8				593655	-0.05 (0.01)	3.13e-05	1	0.0760771
	177	cg16151636	2	NR4A2	TSS1500	Island	157190747	-0.25 (0.06)	3.13e-05	1	0.0760771
	178	cg11475880	X	IQSEC2	Body;Body	Island	53283947	0.10 (0.02)	3.17e-05	1	0.0760771
	179	cg04305494	19	LRFN1	1stExon	Island	39805586	-0.16 (0.04)	3.22e-05	1	0.0760771
	180	cg05572003	5	GRK6	Body;Body;Body	S_Shelf	176865623	0.13 (0.03)	3.23e-05	1	0.0760771
	181	cg26265390	6	SMOC2	Body;Body		168867606	0.05 (0.01)	3.24e-05	1	0.0760771
	182	cg02162339	2	ING5	Body		242648711	0.22 (0.05)	3.25e-05	1	0.0760771
	183	cg14002226	9	KCNT1	Body	N_Shore	138676624	-0.22 (0.05)	3.26e-05	1	0.0760771
	184	cg14834653	10	FGFR2	TSS200;5'UTR;5'UTR;TSS1500; 5'UTR;TSS1500;5'UTR;5'UTR;5'UTR	N_Shelf	123353791	-0.10 (0.02)	3.26e-05	1	0.0760771
	185	cg25734624	2	CNGA3	Body;Body		99013247	0.11 (0.03)	3.29e-05	1	0.0760771
	186	cg11434973	17	GUCY2D	Body	Island	7909983	-0.18 (0.04)	3.3e-05	1	0.0760771
	187	cg13008301	20	CSTF1	Body;Body;Body	Island	54978749	-0.06 (0.01)	3.31e-05	1	0.0760771
	188	cg03393889	16	NTHL1	Body	N_Shelf	2094700	0.08 (0.02)	3.32e-05	1	0.0760771
	189	cg01965476	15	PAK6	5'UTR;5'UTR;TSS1500	N_Shore	40530997	0.08 (0.02)	3.43e-05	1	0.0771385
	190	cg05098566	6	KIAA1949	Body;1stExon	N_Shelf	30652282	0.13 (0.03)	3.43e-05	1	0.0771385
	191	cg08943374	3				38579095	0.24 (0.06)	3.44e-05	1	0.0771385
	192	cg03870188	13	MCF2L	Body;Body	N_Shelf	113717830	0.16 (0.04)	3.46e-05	1	0.0771385
	193	cg19382175	5	PDE6A	TSS1500		149324712	-0.17 (0.04)	3.49e-05	1	0.0771385
	194	cg04556432	14	SETD3	Body;Body		99880573	0.28 (0.07)	3.49e-05	1	0.0771385
	195	cg02381820	2			Island	121493896	0.24 (0.06)	3.52e-05	1	0.0771385
	196	cg00852675	7	LOC728743	Body	Island	150105086	0.07 (0.02)	3.54e-05	1	0.0771385
	197	cg09121516	16	TFAP4	Body	S_Shore	4313398	-0.09 (0.02)	3.54e-05	1	0.0771385
	198	cg02518775	11	CNIH2	Body	S_Shore	66046770	0.08 (0.02)	3.55e-05	1	0.0771385
	199	cg19202292	12			Island	54347057	0.09 (0.02)	3.56e-05	1	0.0771385
	200	cg19419146	5	STK32A	TSS200;TSS200	Island	146614559	0.16 (0.04)	3.59e-05	1	0.0771385
	201	cg01462036	16	TBL3	Body	S_Shore	2025868	-0.07 (0.02)	3.61e-05	1	0.0771385
	202	cg21146374	12	TMEM132C	Body	N_Shore	129189313	0.23 (0.06)	3.62e-05	1	0.0771385
	203	cg10161743	19	GRIN2D	Body	N_Shore	48917816	0.05 (0.01)	3.64e-05	1	0.0771385
	204	cg02942594	19	LOC148189	Body	Island	28284741	-0.21 (0.05)	3.65e-05	1	0.0771385
	205	cg08008403	1	LHX9	Body	S_Shore	197881741	0.09 (0.02)	3.77e-05	1	0.0788772
	206	cg17167536	8	XKR6	Body		10906938	0.06 (0.01)	3.8e-05	1	0.0788772
	207	cg05596468	8	ARHGEF10	Body		1885915	-0.17 (0.04)	3.85e-05	1	0.0788772
	208	cg04847478	10				133735188	0.21 (0.05)	3.86e-05	1	0.0788772
	209	cg22243918	12			S_Shore	30976867	0.22 (0.05)	3.86e-05	1	0.0788772
	210	cg19926144	10	DIP2C	Body		661009	-0.13 (0.03)	3.92e-05	1	0.0788772
	211	cg19274401	19	PEPD	3'UTR;3'UTR;3'UTR	N_Shore	33878161	0.17 (0.04)	3.92e-05	1	0.0788772
	212	cg16025035	13	TFDP1	Body;Body	S_Shore	114287934	-0.12 (0.03)	3.93e-05	1	0.0788772
	213	cg06392109	2	TTC15	Body		3471285	-0.13 (0.03)	3.94e-05	1	0.0788772
	214	cg13023210	11	PAX6	Body;Body;Body	S_Shore	31821452	0.19 (0.04)	3.97e-05	1	0.0788772
	215	cg13153009	8	ZC3H3	Body	N_Shelf	144561626	-0.38 (0.09)	3.97e-05	1	0.0788772
	216	cg14085500	9	TRIM32;ASTN2	Body;Body;Body;Body;Body		119460334	0.16 (0.04)	4.01e-05	1	0.0788772
	217	cg02330394	6	C6orf52;PAK1IP1	TSS1500;TSS1500;TSS200;TSS200	Island	10695063	-0.35 (0.08)	4.02e-05	1	0.0788772
	218	cg02244028	3	SCN11A	TSS200		38992200	0.10 (0.03)	4.02e-05	1	0.0788772
	219	cg13976853	19	ZNF77	TSS200	Island	2945039	-0.20 (0.05)	4.04e-05	1	0.0788772
	220	cg17936495	1	SCAMP3;CLK2	TSS1500;Body;TSS1500	S_Shore	155233051	-0.16 (0.04)	4.04e-05	1	0.0788772
	221	cg20968595	11	OPCML	Body	N_Shore	133230305	0.12 (0.03)	4.05e-05	1	0.0788772
	222	cg10788371	11	LRRC32	5'UTR;1stExon;5'UTR	N_Shore	76381040	0.07 (0.02)	4.09e-05	1	0.0788772
	223	cg21941512	3				141427158	-0.12 (0.03)	4.11e-05	1	0.0788772
	224	cg11276053	19	RSPH6A	Body	Island	46307734	-0.19 (0.05)	4.13e-05	1	0.0788772
	225	cg26093966	2			S_Shelf	122498337	0.18 (0.04)	4.14e-05	1	0.0788772
	226	cg25535435	6	TREML4	TSS1500		41194812	-0.16 (0.04)	4.15e-05	1	0.0788772
	227	cg02617285	13	F10	Body		113796215	-0.20 (0.05)	4.15e-05	1	0.0788772
	228	cg05979433	12	CUX2	Body		111664628	0.25 (0.06)	4.17e-05	1	0.0789786
	229	cg00082729	4				54630659	-0.02 (0.00)	4.21e-05	1	0.0792379
	230	cg17429424	5	DUSP1	1stExon	Island	172197911	-0.36 (0.09)	4.29e-05	1	0.0803323
	231	cg03615565	16	FAM65A	Body	Island	67572595	0.07 (0.02)	4.3e-05	1	0.0803323
	232	cg25453122	19	CHERP;C19orf44	Body;3'UTR	Island	16630140	0.31 (0.07)	4.35e-05	1	0.0808745
	233	cg18787246	19	ZNF490;ZNF791	1stExon;TSS200;5'UTR	Island	12721599	-0.38 (0.09)	4.46e-05	1	0.0815859
	234	cg18321548	11	ALX4	TSS1500	Island	44332624	0.10 (0.03)	4.49e-05	1	0.0815859
	235	cg25185405	1	CC2D1B	5'UTR;1stExon	Island	52831855	-0.18 (0.04)	4.52e-05	1	0.0815859
	236	cg19104196	10	SFMBT2	Body	S_Shore	7214172	0.14 (0.03)	4.53e-05	1	0.0815859
	237	cg13821785	7				2657347	0.11 (0.03)	4.55e-05	1	0.0815859
	238	cg04010122	2	SOS1	Body	N_Shore	39346883	0.10 (0.02)	4.57e-05	1	0.0815859
	239	cg20586210	3	BDH1	Body;Body;Body		197239184	-0.18 (0.04)	4.58e-05	1	0.0815859
	240	cg19196862	6	IGF2R	Body		160491078	-0.15 (0.04)	4.59e-05	1	0.0815859
	241	cg05454957	17	MYADML2	TSS1500		79906039	-0.10 (0.02)	4.61e-05	1	0.0815859
	242	cg16777782	16	CDH13	Body		82671333	-0.14 (0.03)	4.63e-05	1	0.0815859
	243	cg09290175	22			Island	39688265	-0.13 (0.03)	4.67e-05	1	0.0815859
	244	cg09245901	6				132075947	0.05 (0.01)	4.67e-05	1	0.0815859
	245	cg06882533	13				24625581	0.09 (0.02)	4.67e-05	1	0.0815859
	246	cg00119053	6			N_Shore	159549723	0.12 (0.03)	4.68e-05	1	0.0815859
	247	cg12382557	4	MAEA	3'UTR;3'UTR	N_Shore	1332964	-0.24 (0.06)	4.68e-05	1	0.0815859
	248	cg04458776	11	SLC22A6	TSS1500;TSS1500;TSS1500;TSS1500		62753944	-0.06 (0.02)	4.74e-05	1	0.0815859
	249	cg00049616	13	CLYBL	Body	N_Shelf	100308186	0.19 (0.05)	4.78e-05	1	0.0815859
	250	cg10632209	5	PRDM6	Body	Island	122434544	0.10 (0.02)	4.79e-05	1	0.0815859
	Genes in brackets indicate manual annotation for closest genes using the UCSC genome browser on human GRCh37/hg19 assembly. The record highlighted in red indicates the last methylation site significantly associated with the outcome acccording to Bonferroni correction and the blue highlighted record the last signficant according to false-discovery rate.5 Cell type heterogeneity is accounted for by…
	5 Benjamini, Y. & Hochberg, Y. Controlling the False Discovery Rate - a Practical and Powerful Approach to Multiple Testing. Journal of the Royal Statistical Society Series B-Methodological 57, 289-300 (1995).
	10 Houseman, E.A. et al. DNA methylation arrays as surrogate measures of cell mixture distribution. BMC Bioinformatics 13, 86 (2012).
