# Supplementary material for: DNA-Methylation and Body Composition in Preschool Children: Epigenome-Wide-Analysis in the European Childhood Obesity Project (CHOP)-Study
Source: Sci Rep. 2017 Oct 30;7:14349. doi: 10.1038/s41598-017-13099-4 (PMC5662763; doi:10.1038/s41598-017-13099-4)
Supplement: Supplementary file 4 — Supplementary Table S3 [file 41598_2017_13099_MOESM4_ESM.xlsx]

## Sheet: Supplementary_Table_S3
	Supplementary Table S3: Change in fat mass (kg) for the top 250 probes per percent change in DNA-methylation.
	Rank	CpG ID	CHR	Gene	UCSC REFGENE GROUP	RELATION TO UCSC CpG ISLAND	Position (bp)	Change (SE) in FM per % change in DNAm	P-value	Bon- ferroni	FDR
	1	cg13850887	2	SNED1	Body	S_Shore	241993303	-0.20 (0.03)	6.6e-11	2.85e-05	2.85e-05
	2	cg08692210	3	WDR51A	TSS200;TSS200;TSS200	Island	52188851	0.17 (0.03)	5.89e-08	0.0253835	0.00888486
	3	cg14518658	22	(CYTH4-ELFN2)		N_Shelf	37726676	0.10 (0.02)	8.92e-08	0.0384759	0.00888486
	4	cg26627956	2	CFLAR	Body;Body;Body		202004766	-0.20 (0.04)	9.13e-08	0.0393927	0.00888486
	5	cg00384539	8	PRDM14	TSS200	Island	70983567	0.27 (0.05)	1.03e-07	0.0444243	0.00888486
	6	cg04010122	2	SOS1	Body	N_Shore	39346883	0.16 (0.03)	1.6e-07	0.0688495	0.0109671
	7	cg04894009	8	PRKDC	Body;Body		48695125	0.32 (0.06)	1.78e-07	0.0767695	0.0109671
	8	cg13641993	9	FBXO10	5'UTR		37559166	0.23 (0.04)	2.04e-07	0.0881565	0.0110196
	9	cg27038634	8	(LOC101929268)		N_Shore	49468341	0.09 (0.02)	2.65e-07	0.114478	0.0117017
	10	cg15026574	3	ST6GAL1	5'UTR;5'UTR		186683429	-0.17 (0.03)	2.71e-07	0.117017	0.0117017
	11	cg01462036	16	TBL3	Body	S_Shore	2025868	-0.13 (0.03)	3.01e-07	0.129981	0.0118164
	12	cg26401512	1	ZNF643	Body		40922773	-0.16 (0.03)	3.47e-07	0.149529	0.0124607
	13	cg21525627	12	(ZDHHC17)			77149647	0.20 (0.04)	4.01e-07	0.1731	0.0130533
	14	cg01257171	5			S_Shore	172656713	0.35 (0.07)	4.24e-07	0.182746	0.0130533
	15	cg06594770	22	TRIOBP	TSS200		38092974	0.35 (0.07)	5.42e-07	0.233765	0.0154775
	16	cg14401837	7	NPSR1	TSS1500;TSS1500		34697493	-0.21 (0.04)	5.74e-07	0.24764	0.0154775
	17	cg06376715	1	TP73	Body;Body;Body;Body	Island	3634918	0.09 (0.02)	6.61e-07	0.285115	0.016749
	18	cg01706498	3	KLHL6	Body		183260375	0.14 (0.03)	6.99e-07	0.301483	0.016749
	19	cg02381820	2			Island	121493896	0.38 (0.08)	8.44e-07	0.364012	0.0187361
	20	cg15941159	22	GRAMD4	3'UTR	S_Shore	47075270	0.19 (0.04)	8.69e-07	0.374722	0.0187361
	21	cg14795409	3				128267611	-0.17 (0.03)	1.16e-06	0.50095	0.0232832
	22	cg26867987	6	COL11A2	3'UTR;3'UTR;3'UTR	S_Shore	33131450	-0.14 (0.03)	1.19e-06	0.512231	0.0232832
	23	cg13153009	8	ZC3H3	Body	N_Shelf	144561626	-0.59 (0.12)	1.28e-06	0.55221	0.0240091
	24	cg24332767	3	C3orf70	TSS1500	Island	184871524	0.13 (0.03)	1.36e-06	0.587569	0.024482
	25	cg08074767	6				168113741	-0.09 (0.02)	1.44e-06	0.622483	0.0248993
	26	cg12717591	10	SFMBT2	3'UTR		7205138	0.36 (0.07)	1.62e-06	0.700361	0.026937
	27	cg14240060	10				130830949	0.23 (0.05)	2.11e-06	0.912067	0.0310103
	28	cg12076692	1	GNB1	Body		1718852	0.31 (0.06)	2.15e-06	0.928435	0.0310103
	29	cg17730176	17	TIAF1;MYO18A	TSS1500;Body;Body	N_Shelf	27404126	0.27 (0.06)	2.26e-06	0.974305	0.0310103
	30	cg26917480	17	ADAP2	TSS1500	N_Shore	29247893	0.20 (0.04)	2.28e-06	0.983341	0.0310103
	31	cg02942594	19	LOC148189	Body	Island	28284741	-0.32 (0.07)	2.29e-06	0.98618	0.0310103
	32	cg06322432	10			N_Shore	112289853	0.10 (0.02)	2.3e-06	0.992331	0.0310103
	33	cg21960828	4	TADA2B	Body	Island	7056452	0.32 (0.07)	2.47e-06	1	0.0310342
	34	cg22430790	14	FRMD6	TSS1500;5'UTR	N_Shore	52117833	0.22 (0.05)	2.53e-06	1	0.0310342
	35	cg24665113	2	DTNB	Body;Body;Body;Body;Body		25623196	0.24 (0.05)	2.74e-06	1	0.0310342
	36	cg13008301	20	CSTF1	Body;Body;Body	Island	54978749	-0.09 (0.02)	2.8e-06	1	0.0310342
	37	cg22030032	19	EGLN2	Body;Body	N_Shelf	41312792	0.11 (0.02)	2.87e-06	1	0.0310342
	38	cg21126338	13	FARP1	Body		99084698	0.24 (0.05)	2.88e-06	1	0.0310342
	39	cg18051668	17			S_Shelf	55126941	0.26 (0.06)	2.89e-06	1	0.0310342
	40	cg14699734	19			S_Shore	5806164	0.09 (0.02)	3.07e-06	1	0.0310342
	41	cg10822034	11				10529596	-0.19 (0.04)	3.11e-06	1	0.0310342
	42	cg17810765	2	ANO7	TSS200;TSS200		242127836	0.11 (0.02)	3.13e-06	1	0.0310342
	43	cg10413089	15	CYFIP1	5'UTR		22921426	0.20 (0.04)	3.24e-06	1	0.0310342
	44	cg26413162	1				23289818	0.21 (0.04)	3.24e-06	1	0.0310342
	45	cg26002437	10	C10orf10;RASSF4	Body;Body	S_Shelf	45473231	0.21 (0.04)	3.37e-06	1	0.0310342
	46	cg17167536	8	XKR6	Body		10906938	0.09 (0.02)	3.47e-06	1	0.0310342
	47	cg03174228	9	TTLL11	Body	N_Shore	124658583	0.07 (0.01)	3.49e-06	1	0.0310342
	48	cg06526681	6	TSPYL4	3'UTR;1stExon	N_Shore	116573109	-0.15 (0.03)	3.5e-06	1	0.0310342
	49	cg23827531	3	FAM107A	1stExon;5'UTR;5'UTR;1stExon		58563097	0.09 (0.02)	3.53e-06	1	0.0310342
	50	cg19392175	17	FOXK2	Body	N_Shore	80554772	0.15 (0.03)	3.65e-06	1	0.0315202
	51	cg03012642	2				21346892	-0.15 (0.03)	3.81e-06	1	0.0316672
	52	cg13298389	7				49710144	0.46 (0.10)	3.82e-06	1	0.0316672
	53	cg18704658	17			N_Shelf	80300165	0.29 (0.06)	3.89e-06	1	0.0316672
	54	cg00193021	4	SNCA	5'UTR;1stExon;5'UTR; 1stExon;1stExon;5'UTR;5'UTR	Island	90758120	-0.22 (0.05)	4.35e-06	1	0.0328415
	55	cg02431597	1	CACNA1E	TSS1500	N_Shore	181452137	0.12 (0.03)	4.43e-06	1	0.0328415
	56	cg10161743	19	GRIN2D	Body	N_Shore	48917816	0.07 (0.02)	4.44e-06	1	0.0328415
	57	cg15728320	1				47658945	0.10 (0.02)	4.53e-06	1	0.0328415
	58	cg01127608	9	LMX1B	Body	Island	129377854	0.01 (0.00)	4.55e-06	1	0.0328415
	59	cg17989572	17	RAB5C	5'UTR;5'UTR	N_Shore	40306700	-0.38 (0.08)	4.6e-06	1	0.0328415
	60	cg08008403	1	LHX9	Body	S_Shore	197881741	0.13 (0.03)	4.62e-06	1	0.0328415
	61	cg21332304	17	NPEPPS	Body		45699260	-0.28 (0.06)	4.64e-06	1	0.0328415
	62	cg25734624	2	CNGA3	Body;Body		99013247	0.16 (0.03)	4.77e-06	1	0.0331512
	63	cg24751284	14	APEX1	Body;Body;Body	S_Shore	20925551	0.18 (0.04)	4.92e-06	1	0.0332133
	64	cg08568550	11	C11orf16	TSS200		8954570	0.20 (0.04)	4.98e-06	1	0.0332133
	65	cg03549240	8			S_Shelf	42701169	-0.29 (0.06)	5.01e-06	1	0.0332133
	66	cg22264170	6				9722973	-0.11 (0.02)	5.34e-06	1	0.034888
	67	cg22561727	19	DPP9	Body	N_Shelf	4719848	-0.09 (0.02)	5.52e-06	1	0.0351356
	68	cg14388804	6	JARID2	3'UTR	S_Shelf	15521099	0.25 (0.05)	5.54e-06	1	0.0351356
	69	cg20380470	10			N_Shore	131987945	0.37 (0.08)	5.66e-06	1	0.0352057
	70	cg02682525	11	ANKK1	TSS1500	N_Shore	113258277	0.11 (0.02)	5.75e-06	1	0.0352057
	71	cg00145141	17	GGT6	TSS200;TSS200		4464022	-0.18 (0.04)	5.87e-06	1	0.0352057
	72	cg25535435	6	TREML4	TSS1500		41194812	-0.23 (0.05)	5.88e-06	1	0.0352057
	73	cg26393837	11	PCSK7	Body	N_Shelf	117099918	0.24 (0.05)	6.1e-06	1	0.0360268
	74	cg10802005	12				121404850	0.24 (0.05)	6.33e-06	1	0.0368765
	75	cg10861407	9	FSD1L	TSS1500;TSS1500;TSS1500	N_Shore	108209278	-0.20 (0.04)	6.73e-06	1	0.0375402
	76	cg20257866	8	WISP1	TSS200;TSS200		134203235	-0.08 (0.02)	6.77e-06	1	0.0375402
	77	cg07313882	17	TMC6	Body;Body		76121348	0.11 (0.02)	6.87e-06	1	0.0375402
	78	cg06640020	6	MLLT4	Body;Body;Body	Island	168352700	-0.32 (0.07)	6.93e-06	1	0.0375402
	79	cg16025035	13	TFDP1	Body;Body	S_Shore	114287934	-0.17 (0.04)	6.93e-06	1	0.0375402
	80	cg14950834	19	SPTBN4;BLVRB	TSS1500;TSS200	Island	40971830	-0.42 (0.09)	6.96e-06	1	0.0375402
	81	cg19104196	10	SFMBT2	Body	S_Shore	7214172	0.21 (0.05)	7.14e-06	1	0.0376087
	82	cg19358373	12			S_Shore	133414571	0.09 (0.02)	7.21e-06	1	0.0376087
	83	cg04226375	1	LDLRAD1	TSS1500		54484794	0.30 (0.07)	7.24e-06	1	0.0376087
	84	cg26666886	16	ANKRD11	TSS1500	S_Shore	89558024	-0.25 (0.05)	7.43e-06	1	0.0377907
	85	cg22726039	2	SLC30A6	TSS1500	Island	32390678	-0.33 (0.07)	7.45e-06	1	0.0377907
	86	cg09936845	1	NTRK1	Body;Body;Body		156849818	-0.24 (0.05)	7.9e-06	1	0.0393265
	87	cg02283735	1	PTPRF	Body;Body		44011587	0.06 (0.01)	7.93e-06	1	0.0393265
	88	ch.22.46830341F	22				48451677	-0.32 (0.07)	8.05e-06	1	0.0394651
	89	cg11434973	17	GUCY2D	Body	Island	7909983	-0.26 (0.06)	8.34e-06	1	0.0404053
	90	cg25563516	14			N_Shore	103373230	0.20 (0.04)	8.58e-06	1	0.0406963
	91	cg07664183	9	HAUS6	TSS1500	S_Shore	19103231	0.13 (0.03)	8.75e-06	1	0.0406963
	92	cg11027140	9	GPR144	TSS1500	Island	127212625	-0.40 (0.09)	8.9e-06	1	0.0406963
	93	cg23806536	21	DSCR10	TSS200		39578216	-0.14 (0.03)	8.95e-06	1	0.0406963
	94	cg03455250	1			Island	35442238	-0.10 (0.02)	9.01e-06	1	0.0406963
	95	cg11245333	1	MOSC1	TSS200	N_Shore	220959931	0.18 (0.04)	9.04e-06	1	0.0406963
	96	cg16535352	7	CPA4	Body;Body		129945684	-0.14 (0.03)	9.06e-06	1	0.0406963
	97	cg06392109	2	TTC15	Body		3471285	-0.20 (0.04)	9.45e-06	1	0.0417592
	98	cg06786804	1	VWA1	3'UTR;3'UTR	S_Shelf	1377938	-0.14 (0.03)	9.5e-06	1	0.0417592
	99	cg10604040	11	OVOL1	Body	S_Shelf	65559109	0.12 (0.03)	9.67e-06	1	0.0417592
	100	cg08541599	19	BSG	Body;Body;Body	Island	579501	-0.10 (0.02)	9.7e-06	1	0.0417592
	101	cg14270612	9	ABL1	Body;Body	Island	133738235	0.16 (0.03)	9.84e-06	1	0.0417592
	102	cg15806103	6	OOEP	TSS1500	Island	74079722	-0.16 (0.03)	9.88e-06	1	0.0417592
	103	cg08592890	16	CTF1	TSS1500;TSS1500	S_Shore	30907246	-0.12 (0.03)	1.02e-05	1	0.0425312
	104	cg05682965	19	NOTCH3	Body	Island	15292631	-0.14 (0.03)	1.03e-05	1	0.0425312
	105	cg04979599	5	AFAP1L1	TSS1500;TSS1500	N_Shore	148650899	0.17 (0.04)	1.07e-05	1	0.0429119
	106	cg19992450	8	EIF2C2	Body;Body		141613380	0.20 (0.04)	1.07e-05	1	0.0429119
	107	cg07236718	8	RBPMS	Body;Body;Body;Body	S_Shore	30242935	0.34 (0.08)	1.08e-05	1	0.0429119
	108	cg14085500	9	TRIM32;ASTN2	Body;Body;Body;Body;Body		119460334	0.23 (0.05)	1.09e-05	1	0.0429119
	109	cg11374884	7	CCDC136	Body		128450375	0.41 (0.09)	1.09e-05	1	0.0429119
	110	cg14391016	6	CCR6	TSS1500		167523797	0.17 (0.04)	1.1e-05	1	0.0429119
	111	cg26360930	8	DLC1	Body;Body;Body		12952504	-0.13 (0.03)	1.1e-05	1	0.0429119
	112	cg24673769	3	CHCHD6	Body	S_Shelf	126671985	-0.14 (0.03)	1.15e-05	1	0.0435031
	113	cg00717734	2				238472036	0.16 (0.04)	1.15e-05	1	0.0435031
	114	cg00037763	18	SETBP1	Body;Body		42281763	-0.16 (0.04)	1.19e-05	1	0.0435031
	115	cg08348709	17	NEUROD2	TSS1500	S_Shore	37764802	0.18 (0.04)	1.19e-05	1	0.0435031
	116	cg24093300	7	PTPRN2	Body;Body;Body		157543805	-0.14 (0.03)	1.2e-05	1	0.0435031
	117	cg15650694	5	SFRS12	TSS200;TSS1500	Island	65439990	0.22 (0.05)	1.21e-05	1	0.0435031
	118	cg13443116	2	GPR1	5'UTR;5'UTR		207068409	-0.16 (0.04)	1.24e-05	1	0.0435031
	119	cg26128121	17	CACNB1	Body	Island	37331531	0.10 (0.02)	1.25e-05	1	0.0435031
	120	cg01577646	6	RPS6KA2	Body;Body		166911121	-0.13 (0.03)	1.26e-05	1	0.0435031
	121	cg19910128	1	SSU72	Body	Island	1496936	-0.12 (0.03)	1.27e-05	1	0.0435031
	122	cg07690734	10	LRRC27	Body;Body		134188661	0.44 (0.10)	1.28e-05	1	0.0435031
	123	cg10135753	19	BRSK1	Body	S_Shore	55817121	0.12 (0.03)	1.3e-05	1	0.0435031
	124	cg13367929	5	TSPAN17	Body;Body;Body	S_Shelf	176077110	-0.26 (0.06)	1.3e-05	1	0.0435031
	125	cg24378250	11	TAF10	Body	N_Shore	6632529	0.14 (0.03)	1.3e-05	1	0.0435031
	126	cg13401823	1	NFASC	5'UTR;5'UTR;5'UTR;5'UTR;5'UTR		204910715	0.07 (0.02)	1.32e-05	1	0.0435031
	127	cg04305494	19	LRFN1	1stExon	Island	39805586	-0.24 (0.05)	1.34e-05	1	0.0435031
	128	cg27285599	17	TBCD;ZNF750	Body;TSS200		80798023	0.24 (0.05)	1.34e-05	1	0.0435031
	129	cg17203352	17	WFIKKN2	TSS200		48912487	-0.11 (0.03)	1.35e-05	1	0.0435031
	130	cg02081925	5	DOK3	Body;Body;Body	Island	176931394	-0.27 (0.06)	1.36e-05	1	0.0435031
	131	cg24411075	1	CD1D	TSS200	N_Shore	158149705	-0.08 (0.02)	1.36e-05	1	0.0435031
	132	cg01149415	20	CD40	TSS1500;TSS1500	N_Shore	44745522	0.26 (0.06)	1.36e-05	1	0.0435031
	133	cg04564245	16	GALNS	Body	N_Shore	88901685	-0.25 (0.06)	1.37e-05	1	0.0435031
	134	cg22280792	17	ENGASE	TSS1500		77070793	-0.27 (0.06)	1.37e-05	1	0.0435031
	135	cg22503047	6	BAT2	Body	S_Shore	31601411	-0.25 (0.06)	1.38e-05	1	0.0435031
	136	cg06217450	3			N_Shore	142441654	0.33 (0.07)	1.38e-05	1	0.0435031
	137	cg02853524	3				145768808	-0.08 (0.02)	1.39e-05	1	0.0435031
	138	cg19821475	12				132076333	0.29 (0.07)	1.4e-05	1	0.0435031
	139	cg17111837	20	NCRNA00176	Body;Body	Island	62669757	0.35 (0.08)	1.41e-05	1	0.0435031
	140	cg06369443	1	KCNQ4	Body;Body	N_Shore	41303048	0.25 (0.06)	1.42e-05	1	0.0435031
	141	cg11817057	6			Island	29924202	0.21 (0.05)	1.43e-05	1	0.0435031
	142	cg23095812	22	MB	1stExon;TSS200;5'UTR;5'UTR		36013444	0.29 (0.07)	1.44e-05	1	0.0435031
	143	cg15898267	7	UBE3C	Body		157058099	0.18 (0.04)	1.48e-05	1	0.0435031
	144	cg10821261	12				54822725	-0.08 (0.02)	1.49e-05	1	0.0435031
	145	cg09121478	1	SLC2A7	TSS200		9086460	-0.12 (0.03)	1.51e-05	1	0.0435031
	146	cg21089789	14	WDR20	Body	S_Shelf	102684188	0.26 (0.06)	1.52e-05	1	0.0435031
	147	cg11276053	19	RSPH6A	Body	Island	46307734	-0.26 (0.06)	1.53e-05	1	0.0435031
	148	cg15234155	19	PDE4C	3'UTR;3'UTR;3'UTR	Island	18319362	0.15 (0.03)	1.54e-05	1	0.0435031
	149	cg14008399	1	KCNJ10	Body		160012129	-0.21 (0.05)	1.54e-05	1	0.0435031
	150	cg24770624	2			Island	20068871	0.19 (0.04)	1.55e-05	1	0.0435031
	151	cg09121516	16	TFAP4	Body	S_Shore	4313398	-0.13 (0.03)	1.57e-05	1	0.0435031
	152	cg23718924	2	BCL11A	Body;Body;Body	Island	60778617	-0.30 (0.07)	1.57e-05	1	0.0435031
	153	cg02259997	13	FGF9	TSS1500	Island	22245013	-0.54 (0.12)	1.58e-05	1	0.0435031
	154	cg06614257	17	TMEM88	Body	Island	7758608	-0.13 (0.03)	1.58e-05	1	0.0435031
	155	cg03862225	10	CTBP2	TSS1500;TSS1500	Island	126850454	0.23 (0.05)	1.58e-05	1	0.0435031
	156	cg26995653	2				858038	0.08 (0.02)	1.59e-05	1	0.0435031
	157	cg05945266	17	FOXK2	Body	N_Shore	80545020	0.18 (0.04)	1.6e-05	1	0.0435031
	158	cg00082729	4				54630659	-0.02 (0.01)	1.61e-05	1	0.0435031
	159	cg00373665	1			Island	234735703	0.13 (0.03)	1.61e-05	1	0.0435031
	160	cg21929993	5	RNF130	Body	N_Shore	179498114	-0.27 (0.06)	1.62e-05	1	0.0435031
	161	cg09279615	1	FAM78B	Body	Island	166134410	-0.23 (0.05)	1.63e-05	1	0.0435031
	162	cg00010890	12				76406513	0.24 (0.06)	1.63e-05	1	0.0435031
	163	cg08948050	5	APBB3;SLC35A4	Body;Body;Body;Body;TSS1500	N_Shore	139943173	-0.21 (0.05)	1.67e-05	1	0.044124
	164	cg04576607	1	GNG4	5'UTR;5'UTR;5'UTR		235787279	0.28 (0.06)	1.74e-05	1	0.0450868
	165	cg06285909	16	TMCO7	Body		69098945	-0.12 (0.03)	1.75e-05	1	0.0450868
	166	cg12470014	10			N_Shore	133878016	0.57 (0.13)	1.76e-05	1	0.0450868
	167	cg17935297	19	CILP2	Body	Island	19651968	0.28 (0.06)	1.76e-05	1	0.0450868
	168	cg22199821	12				131272273	0.17 (0.04)	1.77e-05	1	0.0450868
	169	cg01363869	6	TRIM39	Body;Body	N_Shelf	30309848	-0.13 (0.03)	1.78e-05	1	0.0450868
	170	cg24611315	10				75704459	-0.22 (0.05)	1.78e-05	1	0.0450868
	171	cg13931565	1	NCDN	Body;Body;Body		36030193	0.26 (0.06)	1.79e-05	1	0.0450868
	172	cg26618041	19	CILP2	Body	Island	19651867	0.13 (0.03)	1.82e-05	1	0.0457579
	173	cg11759917	17	HGS	Body	Island	79655302	-0.12 (0.03)	1.85e-05	1	0.0458689
	174	cg19685054	20	ZNF343	3'UTR		2463128	-0.24 (0.05)	1.85e-05	1	0.0458689
	175	cg25730851	19	FAM125A	Body	Island	17531370	0.22 (0.05)	1.87e-05	1	0.0460783
	176	cg03062991	7	UNCX	TSS1500	Island	1271868	0.21 (0.05)	1.88e-05	1	0.0460783
	177	cg02479871	15	BAHD1	Body		40751063	-0.15 (0.04)	1.9e-05	1	0.0460783
	178	cg00049616	13	CLYBL	Body	N_Shelf	100308186	0.26 (0.06)	1.91e-05	1	0.0460783
	179	cg25138365	2	ZAP70	Body;Body	N_Shore	98351315	0.30 (0.07)	1.91e-05	1	0.0460783
	180	cg01548142	7			N_Shore	155914873	-0.37 (0.09)	1.94e-05	1	0.0463218
	181	cg23483886	5	LPCAT1	Body		1476274	-0.15 (0.04)	1.95e-05	1	0.0463218
	182	cg13555335	9	EHMT1	Body;Body		140583757	0.24 (0.06)	1.95e-05	1	0.0463218
	183	cg00905156	4	FAM13A	1stExon;Body;5'UTR		89744363	-0.27 (0.06)	2.01e-05	1	0.0471441
	184	cg04581753	21	ZNF295	5'UTR;5'UTR;5'UTR	N_Shore	43429161	-0.26 (0.06)	2.03e-05	1	0.0471441
	185	cg07104660	8			Island	67873511	0.21 (0.05)	2.03e-05	1	0.0471441
	186	cg02752882	1	KCNH1	1stExon;1stExon	Island	211307220	0.26 (0.06)	2.05e-05	1	0.0471441
	187	cg16524240	15				93316187	0.20 (0.05)	2.05e-05	1	0.0471441
	188	cg12762715	9	DNAJA1	5'UTR	Island	33025796	-0.33 (0.08)	2.06e-05	1	0.0471441
	189	cg11096575	7	ZNF3	3'UTR;Body		99667726	0.24 (0.06)	2.07e-05	1	0.0471441
	190	cg17644856	2				10687962	0.07 (0.02)	2.1e-05	1	0.0476432
	191	cg15405429	17	DNAH17	Body		76556857	0.26 (0.06)	2.14e-05	1	0.0480507
	192	cg08719380	2	CACNB4	Body;Body;Body;TSS200		152830505	0.09 (0.02)	2.18e-05	1	0.0480507
	193	cg10835823	5	C5orf58	TSS200	N_Shore	169659763	0.45 (0.10)	2.19e-05	1	0.0480507
	194	cg21497417	3	TRA2B	Body	Island	185655402	-0.64 (0.15)	2.19e-05	1	0.0480507
	195	cg02393428	12				106582432	0.09 (0.02)	2.2e-05	1	0.0480507
	196	cg21209395	9	LOC158381	Body;Body		35406764	0.06 (0.01)	2.2e-05	1	0.0480507
	197	cg19615711	2				238360201	0.21 (0.05)	2.21e-05	1	0.0480507
	198	ch.15.73674797F	15				75887742	0.27 (0.06)	2.23e-05	1	0.0480507
	199	cg05098566	6	KIAA1949	Body;1stExon	N_Shelf	30652282	0.18 (0.04)	2.25e-05	1	0.0480507
	200	cg05030574	11	NEAT1	TSS1500	N_Shore	65189075	-0.27 (0.06)	2.27e-05	1	0.0480507
	201	cg19810433	1	REG4	Body;Body		120343387	-0.15 (0.04)	2.27e-05	1	0.0480507
	202	cg26866142	1	SLC41A1	5'UTR	N_Shelf	205779678	0.35 (0.08)	2.28e-05	1	0.0480507
	203	cg26823535	2				11881420	-0.15 (0.04)	2.28e-05	1	0.0480507
	204	cg25270367	6	TNXB	Body		32022898	-0.02 (0.00)	2.28e-05	1	0.0480507
	205	cg24067118	10			N_Shore	102806933	0.06 (0.01)	2.29e-05	1	0.0480507
	206	cg25371332	2				10688317	0.14 (0.03)	2.31e-05	1	0.0480507
	207	cg13282068	17	GRB2	Body;Body		73360252	0.35 (0.08)	2.32e-05	1	0.0480507
	208	cg12943363	4	MND1	TSS1500	N_Shore	154265415	-0.44 (0.10)	2.33e-05	1	0.0480507
	209	cg14621090	13				113571679	-0.13 (0.03)	2.33e-05	1	0.0480507
	210	cg24074783	3			Island	43405624	0.25 (0.06)	2.35e-05	1	0.0480507
	211	cg22617406	12	GEFT	Body;Body	S_Shelf	58008183	0.12 (0.03)	2.35e-05	1	0.0480507
	212	cg24841559	8	TRAPPC9	Body;Body		141034008	0.19 (0.04)	2.36e-05	1	0.0480507
	213	cg22672625	1	GJA9	Body	S_Shelf	39341385	0.37 (0.09)	2.38e-05	1	0.0480507
	214	cg10999429	12	ACVRL1	TSS1500	Island	52300973	-0.42 (0.10)	2.38e-05	1	0.0480507
	215	cg17511933	2	GLI2	Body		121712960	0.36 (0.09)	2.43e-05	1	0.0486264
	216	cg25879118	7	PON3	TSS1500	S_Shore	95026672	0.25 (0.06)	2.45e-05	1	0.0486264
	217	cg11780382	6	C6orf62	TSS1500	N_Shore	24719812	-0.26 (0.06)	2.47e-05	1	0.0486264
	218	cg19757135	11	MUC5B	Body		1278846	-0.15 (0.03)	2.47e-05	1	0.0486264
	219	cg09423599	12	ABCB9	Body;Body;Body	Island	123444564	-0.09 (0.02)	2.47e-05	1	0.0486264
	220	cg23687103	1	MIIP	5'UTR	Island	12079902	0.15 (0.04)	2.48e-05	1	0.0486264
	221	cg02816235	19			S_Shore	56215942	0.24 (0.06)	2.49e-05	1	0.0486701
	222	cg14059257	12	KRT7	Body	S_Shore	52628105	0.09 (0.02)	2.51e-05	1	0.0486701
	223	cg21382589	2			Island	8785969	-0.28 (0.07)	2.54e-05	1	0.0488175
	224	cg26915618	1	RERE	5'UTR;Body;Body		8427379	0.25 (0.06)	2.54e-05	1	0.0488175
	225	cg21309845	17	TMEM95	5'UTR;1stExon	S_Shelf	7258498	0.14 (0.03)	2.55e-05	1	0.0488175
	226	cg26337390	7	GIMAP1	Body	N_Shore	150417343	-0.12 (0.03)	2.58e-05	1	0.0490547
	227	cg26014466	7	HEATR2	Body	S_Shore	809109	0.16 (0.04)	2.58e-05	1	0.0490547
	228	cg15923936	6			N_Shelf	91318412	0.09 (0.02)	2.63e-05	1	0.0497112
	229	cg22699527	13	MCF2L	Body;Body	Island	113714917	-0.52 (0.12)	2.64e-05	1	0.0497112
	230	cg11841546	15	MEGF11	Body		66195556	-0.20 (0.05)	2.66e-05	1	0.0499157
	231	cg19870370	13	CRYL1	Body	Island	21010223	0.05 (0.01)	2.7e-05	1	0.0500489
	232	cg02541210	16	PDF;COG8	TSS1500;Body	S_Shore	69365778	0.14 (0.03)	2.7e-05	1	0.0500489
	233	cg08361238	1	PTGFRN	TSS1500	Island	117452304	0.11 (0.03)	2.72e-05	1	0.0500489
	234	cg22277296	5			Island	54180170	0.12 (0.03)	2.73e-05	1	0.0500489
	235	cg06843240	1			Island	9488961	-0.36 (0.08)	2.74e-05	1	0.0500489
	236	cg22999830	14	ITPK1;NCRNA00203	Body;Body;Body;TSS1500		93532632	0.15 (0.03)	2.77e-05	1	0.0500489
	237	cg21306006	6	LOC441177;C6orf176	Body;TSS1500;TSS1500	Island	166402081	0.21 (0.05)	2.77e-05	1	0.0500489
	238	cg08202678	6	VEGFA	1stExon;5'UTR;1stExon; 1stExon;5'UTR;1stExon; 1stExon;5'UTR;5'UTR; 1stExon;5'UTR;1stExon; 1stExon;1stExon;1stExon; 1stExon;1stExon;5'UTR; 5'UTR;5'UTR;1stExon; 1stExon;1stExon;1stExon	Island	43738977	0.39 (0.09)	2.78e-05	1	0.0500489
	239	cg06410191	5	LVRN	1stExon	Island	115298920	0.16 (0.04)	2.78e-05	1	0.0500489
	240	cg19382175	5	PDE6A	TSS1500		149324712	-0.22 (0.05)	2.78e-05	1	0.0500489
	241	cg08969220	17				45791851	0.12 (0.03)	2.81e-05	1	0.050287
	242	cg14282798	21	PRDM15	Body;Body	Island	43240484	0.18 (0.04)	2.94e-05	1	0.052139
	243	cg22318872	18	GNAL	Body	S_Shore	11690145	0.23 (0.05)	2.94e-05	1	0.052139
	244	cg17287326	10	AVPI1	5'UTR;1stExon	Island	99446966	0.24 (0.06)	2.96e-05	1	0.0522168
	245	cg13741326	7	CROT;TP53TG1	5'UTR;TSS1500;Body;5'UTR	S_Shore	86975244	-0.25 (0.06)	2.97e-05	1	0.0522168
	246	cg09204618	22	TSSK2	TSS1500	N_Shelf	19117090	0.22 (0.05)	3.02e-05	1	0.0523163
	247	cg09321566	1	KIAA0562	3'UTR	Island	3731815	0.20 (0.05)	3.02e-05	1	0.0523163
	248	cg00682802	6	MDC1	Body	N_Shore	30682855	-0.12 (0.03)	3.04e-05	1	0.0523163
	249	cg15423797	19	MED16	Body	N_Shelf	883437	-0.22 (0.05)	3.05e-05	1	0.0523163
	250	cg05203405	4	STK32B	Body		5388648	-0.11 (0.02)	3.06e-05	1	0.0523163
	Genes in brackets indicate manual annotation for closest genes using the UCSC genome browser on human GRCh37/hg19 assembly. The record highlighted in red indicates the last methylation site significantly associated with the outcome acccording to Bonferroni correction and the blue highlighted record the last signficant according to false-discovery rate.5 Cell type heterogeneity is accounted for by…
	5 Benjamini, Y. & Hochberg, Y. Controlling the False Discovery Rate - a Practical and Powerful Approach to Multiple Testing. Journal of the Royal Statistical Society Series B-Methodological 57, 289-300 (1995).
	10 Houseman, E.A. et al. DNA methylation arrays as surrogate measures of cell mixture distribution. BMC Bioinformatics 13, 86 (2012).
