# Supplementary material for: DNA-Methylation and Body Composition in Preschool Children: Epigenome-Wide-Analysis in the European Childhood Obesity Project (CHOP)-Study
Source: Sci Rep. 2017 Oct 30;7:14349. doi: 10.1038/s41598-017-13099-4 (PMC5662763; doi:10.1038/s41598-017-13099-4)
Supplement: Supplementary file 5 — Supplementary Table S4 [file 41598_2017_13099_MOESM5_ESM.xlsx]

## Sheet: Supplementary_Table_S4
	Supplementary Table S4: Change in fat mass index (kg/m²) for the top 250 probes per percent change in DNA-methylation.
	Rank	CpG ID	CHR	Gene	UCSC REFGENE GROUP	RELATION TO UCSC CpG ISLAND	Position (bp)	Change (SE) in FMI per % change in DNAm	P-value	Bon- ferroni	FDR
	1	cg13850887	2	SNED1	Body	S_Shore	241993303	-0.15 (0.02)	4.98e-12	2.15e-06	2.15e-06
	2	cg04010122	2	SOS1	Body	N_Shore	39346883	0.12 (0.02)	1.59e-08	0.00687706	0.00343853
	3	cg26627956	2	CFLAR	Body;Body;Body		202004766	-0.14 (0.02)	3.23e-08	0.0139471	0.00464902
	4	cg26401512	1	ZNF643	Body		40922773	-0.12 (0.02)	5.14e-08	0.0221534	0.00553835
	5	cg15026574	3	ST6GAL1	5'UTR;5'UTR		186683429	-0.12 (0.02)	9.98e-08	0.0430502	0.00861004
	6	cg14401837	7	NPSR1	TSS1500;TSS1500		34697493	-0.15 (0.03)	1.59e-07	0.06852	0.01142
	7	cg14518658	22	(CYTH4-ELFN2)		N_Shelf	37726676	0.07 (0.01)	1.87e-07	0.0808207	0.0115458
	8	cg06594770	22	TRIOBP	TSS200		38092974	0.24 (0.05)	2.83e-07	0.122233	0.0141209
	9	cg08692210	3	WDR51A	TSS200;TSS200;TSS200	Island	52188851	0.11 (0.02)	2.95e-07	0.127088	0.0141209
	10	cg04894009	8	PRKDC	Body;Body		48695125	0.21 (0.04)	3.6e-07	0.15521	0.0153755
	11	cg26867987	6	COL11A2	3'UTR;3'UTR;3'UTR	S_Shore	33131450	-0.10 (0.02)	3.92e-07	0.16913	0.0153755
	12	cg00384539	8	PRDM14	TSS200	Island	70983567	0.17 (0.03)	5.82e-07	0.251103	0.0193783
	13	cg13641993	9	FBXO10	5'UTR		37559166	0.15 (0.03)	5.84e-07	0.251918	0.0193783
	14	cg01706498	3	KLHL6	Body		183260375	0.10 (0.02)	6.62e-07	0.285432	0.020388
	15	cg02682525	11	ANKK1	TSS1500	N_Shore	113258277	0.08 (0.02)	1.09e-06	0.468944	0.0307212
	16	cg01257171	5	(NKX2-5)		S_Shore	172656713	0.23 (0.05)	1.2e-06	0.515686	0.0307212
	17	cg01462036	16	TBL3	Body	S_Shore	2025868	-0.09 (0.02)	1.21e-06	0.52226	0.0307212
	18	cg15941159	22	GRAMD4	3'UTR	S_Shore	47075270	0.13 (0.03)	1.38e-06	0.594853	0.0330474
	19	cg12717591	10	SFMBT2	3'UTR		7205138	0.24 (0.05)	1.78e-06	0.768595	0.0404524
	20	cg21525627	12	(ZDHHC17)			77149647	0.13 (0.03)	2.11e-06	0.907948	0.0453974
	21	cg22264170	6	MRDS1;OFCC1)			9722973	-0.07 (0.02)	2.39e-06	1	0.0470236
	22	cg26917480	17	ADAP2	TSS1500	N_Shore	29247893	0.13 (0.03)	2.49e-06	1	0.0470236
	23	cg10413089	15	CYFIP1	5'UTR		22921426	0.13 (0.03)	2.51e-06	1	0.0470236
	24	cg06322432	10	(DUSP5-SMC3)		N_Shore	112289853	0.07 (0.01)	2.7e-06	1	0.0485131
	25	cg17810765	2	ANO7;ANO7	TSS200;TSS200		242127836	0.07 (0.02)	2.92e-06	1	0.0503402
	26	cg23827531	3	FAM107A	1stExon;5'UTR;5'UTR;1stExon		58563097	0.06 (0.01)	3.33e-06	1	0.0507798
	27	cg10515155	17			Island	81052671	-0.08 (0.02)	3.41e-06	1	0.0507798
	28	cg02942594	19	LOC148189	Body	Island	28284741	-0.21 (0.05)	3.76e-06	1	0.0507798
	29	cg22430790	14	FRMD6	TSS1500;5'UTR	N_Shore	52117833	0.14 (0.03)	4.05e-06	1	0.0507798
	30	cg24093300	7	PTPRN2	Body;Body;Body		157543805	-0.10 (0.02)	4.06e-06	1	0.0507798
	31	cg14950834	19	SPTBN4;BLVRB	TSS1500;TSS200	Island	40971830	-0.29 (0.06)	4.06e-06	1	0.0507798
	32	cg14795409	3				128267611	-0.11 (0.02)	4.43e-06	1	0.0507798
	33	cg02381820	2			Island	121493896	0.24 (0.05)	4.66e-06	1	0.0507798
	34	cg03012642	2				21346892	-0.10 (0.02)	4.85e-06	1	0.0507798
	35	cg17730176	17	TIAF1;MYO18A	TSS1500;Body;Body	N_Shelf	27404126	0.17 (0.04)	4.86e-06	1	0.0507798
	36	cg17167536	8	XKR6	Body		10906938	0.06 (0.01)	4.93e-06	1	0.0507798
	37	cg18051668	17			S_Shelf	55126941	0.18 (0.04)	4.96e-06	1	0.0507798
	38	cg25734624	2	CNGA3	Body;Body		99013247	0.11 (0.02)	4.98e-06	1	0.0507798
	39	cg17203352	17	WFIKKN2	TSS200		48912487	-0.08 (0.02)	5.06e-06	1	0.0507798
	40	cg02431597	1	CACNA1E	TSS1500	N_Shore	181452137	0.08 (0.02)	5.07e-06	1	0.0507798
	41	cg14240060	10				130830949	0.15 (0.03)	5.11e-06	1	0.0507798
	42	cg08568550	11	C11orf16	TSS200		8954570	0.14 (0.03)	5.47e-06	1	0.0507798
	43	cg07342901	11	H19;MIR675	Body;TSS1500	N_Shore	2018724	0.11 (0.02)	5.6e-06	1	0.0507798
	44	cg24611315	10				75704459	-0.16 (0.03)	5.84e-06	1	0.0507798
	45	cg27038634	8			N_Shore	49468341	0.05 (0.01)	5.89e-06	1	0.0507798
	46	cg03549240	8			S_Shelf	42701169	-0.19 (0.04)	5.94e-06	1	0.0507798
	47	cg24665113	2	DTNB	Body;Body;Body;Body;Body		25623196	0.16 (0.03)	6.11e-06	1	0.0507798
	48	cg13153009	8	ZC3H3	Body	N_Shelf	144561626	-0.38 (0.08)	6.31e-06	1	0.0507798
	49	cg00082729	4				54630659	-0.02 (0.00)	6.4e-06	1	0.0507798
	50	cg25535435	6	TREML4	TSS1500		41194812	-0.16 (0.03)	6.53e-06	1	0.0507798
	51	cg01962821	1				180491530	0.24 (0.05)	6.57e-06	1	0.0507798
	52	cg00193021	4	SNCA	5'UTR;1stExon;5'UTR; 1stExon;1stExon;5'UTR;5'UTR	Island	90758120	-0.14 (0.03)	6.57e-06	1	0.0507798
	53	cg22561727	19	DPP9	Body	N_Shelf	4719848	-0.06 (0.01)	6.59e-06	1	0.0507798
	54	cg26393837	11	PCSK7	Body	N_Shelf	117099918	0.16 (0.04)	6.64e-06	1	0.0507798
	55	cg24751284	14	APEX1	Body;Body;Body	S_Shore	20925551	0.12 (0.03)	6.66e-06	1	0.0507798
	56	cg11027140	9	GPR144	TSS1500	Island	127212625	-0.28 (0.06)	6.7e-06	1	0.0507798
	57	cg06376715	1	TP73	Body;Body;Body;Body	Island	3634918	0.05 (0.01)	6.91e-06	1	0.0507798
	58	ch.22.46830341F	22				48451677	-0.22 (0.05)	6.94e-06	1	0.0507798
	59	cg13298389	7				49710144	0.30 (0.07)	6.95e-06	1	0.0507798
	60	cg07664183	9	HAUS6	TSS1500	S_Shore	19103231	0.09 (0.02)	7.07e-06	1	0.0508428
	61	cg01548142	7			N_Shore	155914873	-0.26 (0.06)	7.76e-06	1	0.0542217
	62	cg21960828	4	TADA2B	Body	Island	7056452	0.21 (0.05)	7.79e-06	1	0.0542217
	63	cg09121478	1	SLC2A7	TSS200		9086460	-0.08 (0.02)	7.95e-06	1	0.0544243
	64	cg17989572	17	RAB5C	5'UTR;5'UTR	N_Shore	40306700	-0.25 (0.06)	8.16e-06	1	0.0549642
	65	cg18704658	17			N_Shelf	80300165	0.19 (0.04)	8.57e-06	1	0.0568804
	66	cg07764575	19	CATSPERG	Body	N_Shore	38850992	-0.06 (0.01)	9.44e-06	1	0.0616771
	67	cg21332304	17	NPEPPS	Body		45699260	-0.18 (0.04)	1.03e-05	1	0.0648802
	68	cg13931565	1	NCDN	Body;Body;Body		36030193	0.18 (0.04)	1.04e-05	1	0.0648802
	69	cg04979599	5	AFAP1L1	TSS1500;TSS1500	N_Shore	148650899	0.11 (0.03)	1.05e-05	1	0.0648802
	70	cg24067118	10			N_Shore	102806933	0.04 (0.01)	1.08e-05	1	0.0648802
	71	cg08541599	19	BSG	Body;Body;Body	Island	579501	-0.07 (0.02)	1.09e-05	1	0.0648802
	72	cg04305494	19	LRFN1	1stExon	Island	39805586	-0.16 (0.04)	1.12e-05	1	0.0648802
	73	cg19104196	10	SFMBT2	Body	S_Shore	7214172	0.14 (0.03)	1.13e-05	1	0.0648802
	74	cg20257866	8	WISP1	TSS200;TSS200		134203235	-0.05 (0.01)	1.14e-05	1	0.0648802
	75	cg26002437	10	C10orf10;RASSF4	Body;Body	S_Shelf	45473231	0.13 (0.03)	1.22e-05	1	0.0648802
	76	cg22503047	6	BAT2	Body	S_Shore	31601411	-0.17 (0.04)	1.22e-05	1	0.0648802
	77	cg08008403	1	LHX9	Body	S_Shore	197881741	0.08 (0.02)	1.22e-05	1	0.0648802
	78	cg26666886	16	ANKRD11	TSS1500	S_Shore	89558024	-0.16 (0.04)	1.24e-05	1	0.0648802
	79	cg10802005	12				121404850	0.16 (0.03)	1.26e-05	1	0.0648802
	80	cg00717734	2				238472036	0.11 (0.02)	1.28e-05	1	0.0648802
	81	cg13008301	20	CSTF1	Body;Body;Body	Island	54978749	-0.06 (0.01)	1.3e-05	1	0.0648802
	82	cg13367929	5	TSPAN17	Body;Body;Body	S_Shelf	176077110	-0.18 (0.04)	1.31e-05	1	0.0648802
	83	cg09936845	1	NTRK1	Body;Body;Body		156849818	-0.16 (0.04)	1.35e-05	1	0.0648802
	84	cg10822034	11				10529596	-0.12 (0.03)	1.35e-05	1	0.0648802
	85	cg05098566	6	KIAA1949	Body;1stExon	N_Shelf	30652282	0.12 (0.03)	1.36e-05	1	0.0648802
	86	cg22726039	2	SLC30A6	TSS1500	Island	32390678	-0.22 (0.05)	1.39e-05	1	0.0648802
	87	cg07894717	1	APITD1;CORT	Body;TSS1500		10508598	-0.07 (0.02)	1.39e-05	1	0.0648802
	88	cg27285599	17	TBCD;ZNF750	Body;TSS200		80798023	0.16 (0.04)	1.41e-05	1	0.0648802
	89	cg02752882	1	KCNH1	1stExon;1stExon	Island	211307220	0.18 (0.04)	1.41e-05	1	0.0648802
	90	cg08592890	16	CTF1	TSS1500;TSS1500	S_Shore	30907246	-0.08 (0.02)	1.44e-05	1	0.0648802
	91	cg10861407	9	FSD1L	TSS1500;TSS1500;TSS1500	N_Shore	108209278	-0.13 (0.03)	1.44e-05	1	0.0648802
	92	cg05945266	17	FOXK2	Body	N_Shore	80545020	0.13 (0.03)	1.45e-05	1	0.0648802
	93	cg15728320	1				47658945	0.07 (0.01)	1.49e-05	1	0.0648802
	94	cg07236718	8	RBPMS	Body;Body;Body;Body	S_Shore	30242935	0.22 (0.05)	1.52e-05	1	0.0648802
	95	cg04226375	1	LDLRAD1	TSS1500		54484794	0.20 (0.05)	1.53e-05	1	0.0648802
	96	cg25563516	14			N_Shore	103373230	0.13 (0.03)	1.54e-05	1	0.0648802
	97	cg06526681	6	TSPYL4	3'UTR;1stExon	N_Shore	116573109	-0.09 (0.02)	1.54e-05	1	0.0648802
	98	cg08969220	17				45791851	0.09 (0.02)	1.54e-05	1	0.0648802
	99	ch.15.73674797F	15				75887742	0.19 (0.04)	1.56e-05	1	0.0648802
	100	cg00010890	12				76406513	0.16 (0.04)	1.57e-05	1	0.0648802
	101	cg14270612	9	ABL1	Body;Body	Island	133738235	0.10 (0.02)	1.57e-05	1	0.0648802
	102	cg02853524	3				145768808	-0.05 (0.01)	1.6e-05	1	0.0648802
	103	cg15405429	17	DNAH17	Body		76556857	0.18 (0.04)	1.62e-05	1	0.0648802
	104	cg01127608	9	LMX1B	Body	Island	129377854	0.01 (0.00)	1.63e-05	1	0.0648802
	105	cg15650694	5	SFRS12	TSS200;TSS1500	Island	65439990	0.15 (0.03)	1.63e-05	1	0.0648802
	106	cg04581753	21	ZNF295	5'UTR;5'UTR;5'UTR	N_Shore	43429161	-0.18 (0.04)	1.65e-05	1	0.0648802
	107	cg00037763	18	SETBP1	Body;Body		42281763	-0.11 (0.03)	1.66e-05	1	0.0648802
	108	cg26915618	1	RERE	5'UTR;Body;Body		8427379	0.17 (0.04)	1.66e-05	1	0.0648802
	109	cg24074783	3			Island	43405624	0.17 (0.04)	1.68e-05	1	0.0648802
	110	cg14621090	13				113571679	-0.09 (0.02)	1.7e-05	1	0.0648802
	111	cg24673769	3	CHCHD6	Body	S_Shelf	126671985	-0.09 (0.02)	1.7e-05	1	0.0648802
	112	cg17111837	20	NCRNA00176	Body;Body	Island	62669757	0.23 (0.05)	1.71e-05	1	0.0648802
	113	cg08074767	6				168113741	-0.06 (0.01)	1.76e-05	1	0.0648802
	114	cg11817057	6			Island	29924202	0.14 (0.03)	1.76e-05	1	0.0648802
	115	cg11245333	1	MOSC1	TSS200	N_Shore	220959931	0.12 (0.03)	1.76e-05	1	0.0648802
	116	cg11374884	7	CCDC136	Body		128450375	0.27 (0.06)	1.77e-05	1	0.0648802
	117	cg22277296	5			Island	54180170	0.08 (0.02)	1.79e-05	1	0.0648802
	118	cg09071896	2	SH3BP4	Body	S_Shore	235952729	0.04 (0.01)	1.81e-05	1	0.0648802
	119	cg04564245	16	GALNS	Body	N_Shore	88901685	-0.17 (0.04)	1.83e-05	1	0.0648802
	120	cg14388804	6	JARID2	3'UTR	S_Shelf	15521099	0.16 (0.04)	1.84e-05	1	0.0648802
	121	cg19992450	8	EIF2C2	Body;Body		141613380	0.13 (0.03)	1.84e-05	1	0.0648802
	122	cg06217450	3			N_Shore	142441654	0.22 (0.05)	1.86e-05	1	0.0648802
	123	cg17121828	19			Island	56125916	0.31 (0.07)	1.86e-05	1	0.0648802
	124	cg14699734	19			S_Shore	5806164	0.06 (0.01)	1.87e-05	1	0.0648802
	125	cg22199821	12				131272273	0.12 (0.03)	1.88e-05	1	0.0650411
	126	cg06392109	2	TTC15	Body		3471285	-0.13 (0.03)	1.93e-05	1	0.0659818
	127	cg19108800	8	BREA2	TSS200	S_Shelf	144779248	0.17 (0.04)	1.97e-05	1	0.0659818
	128	cg03862225	10	CTBP2	TSS1500;TSS1500	Island	126850454	0.16 (0.04)	1.98e-05	1	0.0659818
	129	cg17824690	2	THAP4	Body;Body		242529979	0.19 (0.04)	1.99e-05	1	0.0659818
	130	cg10604040	11	OVOL1	Body	S_Shelf	65559109	0.08 (0.02)	1.99e-05	1	0.0659818
	131	cg05030574	11	NEAT1	TSS1500	N_Shore	65189075	-0.18 (0.04)	2.01e-05	1	0.0660201
	132	cg21126338	13	FARP1	Body		99084698	0.15 (0.03)	2.05e-05	1	0.0666603
	133	cg18817990	4	NKX3-2	3'UTR	N_Shore	13543119	0.08 (0.02)	2.06e-05	1	0.0666603
	134	cg02283735	1	PTPRF	Body;Body		44011587	0.04 (0.01)	2.07e-05	1	0.0666603
	135	cg14398659	11	INTS4	TSS200	Island	77705832	-0.40 (0.09)	2.1e-05	1	0.0669003
	136	cg12470014	10			N_Shore	133878016	0.39 (0.09)	2.12e-05	1	0.0669003
	137	cg27267258	16	ANKRD11	Body		89359175	0.18 (0.04)	2.12e-05	1	0.0669003
	138	cg01338599	20	TM9SF4;	1stExon;5'UTR		30697450	-0.32 (0.07)	2.14e-05	1	0.0669325
	139	cg06843240	1			Island	9488961	-0.25 (0.06)	2.18e-05	1	0.0672574
	140	cg10835823	5	C5orf58	TSS200	N_Shore	169659763	0.31 (0.07)	2.18e-05	1	0.0672574
	141	cg11276053	19	RSPH6A	Body	Island	46307734	-0.18 (0.04)	2.23e-05	1	0.0683116
	142	cg22030032	19	EGLN2	Body;Body	N_Shelf	41312792	0.07 (0.02)	2.26e-05	1	0.0683818
	143	cg15234155	19	PDE4C	3'UTR;3'UTR;3'UTR	Island	18319362	0.10 (0.02)	2.31e-05	1	0.0683818
	144	cg23095812	22	MB	1stExon;TSS200;5'UTR;5'UTR		36013444	0.19 (0.04)	2.31e-05	1	0.0683818
	145	cg20776385	15			N_Shore	40613333	0.10 (0.02)	2.36e-05	1	0.0683818
	146	cg26413162	1				23289818	0.13 (0.03)	2.36e-05	1	0.0683818
	147	cg19392175	17	FOXK2	Body	N_Shore	80554772	0.09 (0.02)	2.39e-05	1	0.0683818
	148	cg13555335	9	EHMT1	Body;Body		140583757	0.16 (0.04)	2.42e-05	1	0.0683818
	149	cg00145141	17	GGT6	TSS200;TSS200		4464022	-0.11 (0.03)	2.43e-05	1	0.0683818
	150	cg08348709	17	NEUROD2	TSS1500	S_Shore	37764802	0.12 (0.03)	2.44e-05	1	0.0683818
	151	cg02081925	5	DOK3	Body;Body;Body	Island	176931394	-0.18 (0.04)	2.45e-05	1	0.0683818
	152	cg01166564	2	C2orf18	Body	Island	26987492	0.24 (0.06)	2.45e-05	1	0.0683818
	153	cg08361238	1	PTGFRN	TSS1500	Island	117452304	0.08 (0.02)	2.45e-05	1	0.0683818
	154	cg00049616	13	CLYBL	Body	N_Shelf	100308186	0.17 (0.04)	2.48e-05	1	0.0683818
	155	cg26823535	2				11881420	-0.10 (0.02)	2.48e-05	1	0.0683818
	156	cg26879644	15				92238013	0.14 (0.03)	2.48e-05	1	0.0683818
	157	cg19358373	12			S_Shore	133414571	0.06 (0.01)	2.49e-05	1	0.0683818
	158	cg09423599	12	ABCB9	Body;Body;Body	Island	123444564	-0.06 (0.01)	2.52e-05	1	0.0686593
	159	cg26128121	17	CACNB1	Body	Island	37331531	0.06 (0.01)	2.53e-05	1	0.0687152
	160	cg03174228	9	TTLL11	Body	N_Shore	124658583	0.04 (0.01)	2.58e-05	1	0.069209
	161	cg01363869	6	TRIM39	Body;Body	N_Shelf	30309848	-0.09 (0.02)	2.58e-05	1	0.069209
	162	cg13443116	2	GPR1	5'UTR;5'UTR		207068409	-0.10 (0.02)	2.65e-05	1	0.0704604
	163	cg19382175	5	PDE6A	TSS1500		149324712	-0.15 (0.04)	2.68e-05	1	0.0706796
	164	cg17287326	10	AVPI1	5'UTR;1stExon	Island	99446966	0.16 (0.04)	2.69e-05	1	0.0706796
	165	cg23416307	4	GAK	Body		858299	0.31 (0.07)	2.71e-05	1	0.0709402
	166	cg03520802	7	HIPK2	Body;Body		139273697	0.07 (0.02)	2.77e-05	1	0.0713384
	167	cg19821475	12				132076333	0.19 (0.05)	2.79e-05	1	0.0713384
	168	cg03455250	1			Island	35442238	-0.07 (0.02)	2.8e-05	1	0.0713384
	169	cg08352032	19	MARK4	3'UTR	Island	45805935	-0.30 (0.07)	2.81e-05	1	0.0713384
	170	cg08719380	2	CACNB4	Body;Body;Body;TSS200		152830505	0.06 (0.01)	2.81e-05	1	0.0713384
	171	cg12076692	1	GNB1	Body		1718852	0.19 (0.04)	2.85e-05	1	0.0713384
	172	cg10738025	19	PBX4	Body		19702508	0.15 (0.04)	2.86e-05	1	0.0713384
	173	cg16658008	11				58668488	-0.22 (0.05)	2.87e-05	1	0.0713384
	174	cg02259997	13	FGF9	TSS1500	Island	22245013	-0.36 (0.08)	2.88e-05	1	0.0713384
	175	cg12379720	22	TRIOBP	TSS200		38092989	0.11 (0.03)	2.94e-05	1	0.0725456
	176	cg15806103	6	OOEP	TSS1500	Island	74079722	-0.10 (0.02)	2.98e-05	1	0.0730189
	177	cg25639557	15	FURIN	Body	Island	91423574	0.13 (0.03)	3.13e-05	1	0.0754806
	178	cg10802680	12	DIABLO	TSS200;TSS200;TSS200;TSS200	S_Shore	122712075	0.08 (0.02)	3.14e-05	1	0.0754806
	179	cg14843888	3	CACNA1D	Body;Body;Body	S_Shore	53530247	0.05 (0.01)	3.15e-05	1	0.0754806
	180	cg04292672	1	MORN1	Body	N_Shelf	2319796	0.11 (0.02)	3.17e-05	1	0.0754806
	181	cg07313882	17	TMC6	Body;Body		76121348	0.07 (0.02)	3.17e-05	1	0.0754806
	182	cg14834653	10	FGFR2	TSS200;5'UTR;5'UTR;TSS1500; 5'UTR;TSS1500;5'UTR;5'UTR;5'UTR	N_Shelf	123353791	-0.09 (0.02)	3.23e-05	1	0.0765064
	183	cg22934677	14			N_Shelf	54859664	-0.20 (0.05)	3.25e-05	1	0.076553
	184	cg16025035	13	TFDP1	Body;Body	S_Shore	114287934	-0.11 (0.02)	3.27e-05	1	0.076553
	185	cg24332767	3	C3orf70	TSS1500	Island	184871524	0.07 (0.02)	3.3e-05	1	0.076553
	186	cg19685054	20	ZNF343	3'UTR		2463128	-0.16 (0.04)	3.3e-05	1	0.076553
	187	cg11759917	17	HGS	Body	Island	79655302	-0.08 (0.02)	3.33e-05	1	0.0765947
	188	cg01149415	20	CD40;	TSS1500;TSS1500	N_Shore	44745522	0.17 (0.04)	3.34e-05	1	0.0765947
	189	cg14008399	1	KCNJ10	Body		160012129	-0.14 (0.03)	3.5e-05	1	0.0786238
	190	cg17935297	19	CILP2	Body	Island	19651968	0.18 (0.04)	3.5e-05	1	0.0786238
	191	cg21929993	5	RNF130	Body	N_Shore	179498114	-0.18 (0.04)	3.5e-05	1	0.0786238
	192	cg06644488	22	TRIOBP	TSS200		38092896	0.16 (0.04)	3.54e-05	1	0.0786238
	193	cg03870188	13	MCF2L	Body;Body	N_Shelf	113717830	0.15 (0.03)	3.58e-05	1	0.0786238
	194	cg18699524	17	TBCD	Body	Island	80765560	0.12 (0.03)	3.61e-05	1	0.0786238
	195	cg25138365	2	ZAP70	Body;Body	N_Shore	98351315	0.20 (0.05)	3.75e-05	1	0.0786238
	196	cg21497417	3	TRA2B	Body	Island	185655402	-0.42 (0.10)	3.75e-05	1	0.0786238
	197	cg03294961	20	BPIL1	TSS1500		31594014	0.20 (0.05)	3.82e-05	1	0.0786238
	198	cg15423797	19	MED16	Body	N_Shelf	883437	-0.15 (0.04)	3.83e-05	1	0.0786238
	199	cg17276103	1	DDAH1	Body;5'UTR		85902974	0.14 (0.03)	3.84e-05	1	0.0786238
	200	cg05700681	16	CCL22	1stExon		57392764	0.08 (0.02)	3.86e-05	1	0.0786238
	201	cg11841546	15	MEGF11	Body		66195556	-0.14 (0.03)	3.89e-05	1	0.0786238
	202	cg03650851	20	C20orf107	TSS1500		55107969	0.15 (0.04)	3.9e-05	1	0.0786238
	203	cg05598120	16	SOLH	5'UTR	N_Shore	588482	0.18 (0.04)	3.94e-05	1	0.0786238
	204	cg25270367	6	TNXB	Body		32022898	-0.01 (0.00)	3.96e-05	1	0.0786238
	205	cg22007260	2	TANC1	5'UTR;5'UTR		159846727	0.15 (0.04)	3.96e-05	1	0.0786238
	206	cg22318872	18	GNAL	Body	S_Shore	11690145	0.15 (0.04)	3.97e-05	1	0.0786238
	207	cg13274254	2	GULP1	5'UTR;1stExon	Island	189157566	0.16 (0.04)	3.99e-05	1	0.0786238
	208	cg10999429	12	ACVRL1	TSS1500	Island	52300973	-0.28 (0.07)	3.99e-05	1	0.0786238
	209	cg26014466	7	HEATR2	Body	S_Shore	809109	0.11 (0.03)	3.99e-05	1	0.0786238
	210	cg18581191	8	KIAA1688	Body	Island	145770785	-0.18 (0.04)	4e-05	1	0.0786238
	211	cg00373665	1			Island	234735703	0.08 (0.02)	4.04e-05	1	0.0786238
	212	cg00905156	4	FAM13A	1stExon;Body;5'UTR		89744363	-0.18 (0.04)	4.04e-05	1	0.0786238
	213	cg21382589	2			Island	8785969	-0.19 (0.05)	4.05e-05	1	0.0786238
	214	cg19615711	2				238360201	0.14 (0.03)	4.05e-05	1	0.0786238
	215	cg18321548	11	ALX4	TSS1500	Island	44332624	0.10 (0.02)	4.06e-05	1	0.0786238
	216	cg04556432	14	SETD3	Body;Body		99880573	0.25 (0.06)	4.07e-05	1	0.0786238
	217	cg23687103	1	MIIP	5'UTR	Island	12079902	0.10 (0.02)	4.08e-05	1	0.0786238
	218	cg10161743	19	GRIN2D	Body	N_Shore	48917816	0.04 (0.01)	4.08e-05	1	0.0786238
	219	cg19922435	4	LOC285419	Body;TSS1500		124694178	0.03 (0.01)	4.11e-05	1	0.0786238
	220	cg26563737	16	C16orf55;CHMP1A	Body;TSS1500;TSS1500	S_Shore	89725269	0.05 (0.01)	4.14e-05	1	0.0786238
	221	cg08552167	10	INPP5A	Body	N_Shelf	134560109	-0.15 (0.04)	4.15e-05	1	0.0786238
	222	cg06285909	16	TMCO7	Body		69098945	-0.08 (0.02)	4.19e-05	1	0.0786238
	223	cg18668836	2				113103184	-0.11 (0.03)	4.2e-05	1	0.0786238
	224	cg14391016	6	CCR6	TSS1500		167523797	0.11 (0.03)	4.23e-05	1	0.0786238
	225	cg02518775	11	CNIH2	Body	S_Shore	66046770	0.07 (0.02)	4.24e-05	1	0.0786238
	226	cg15439078	3	MYL3	Body		46904643	0.10 (0.03)	4.28e-05	1	0.0786238
	227	cg22871144	19			Island	835345	-0.13 (0.03)	4.28e-05	1	0.0786238
	228	cg06786804	1	VWA1	3'UTR;3'UTR	S_Shelf	1377938	-0.09 (0.02)	4.31e-05	1	0.0786238
	229	cg01683270	4	ABLIM2	Body;Body;Body;Body;Body;Body;Body		8136996	-0.21 (0.05)	4.35e-05	1	0.0786238
	230	cg19757135	11	MUC5B	Body		1278846	-0.10 (0.02)	4.36e-05	1	0.0786238
	231	cg06209035	17	CARD14	TSS200	N_Shelf	78152169	0.11 (0.03)	4.36e-05	1	0.0786238
	232	cg09121516	16	TFAP4	Body	S_Shore	4313398	-0.08 (0.02)	4.36e-05	1	0.0786238
	233	cg13334066	13	DHRS12	3'UTR		52342380	-0.13 (0.03)	4.37e-05	1	0.0786238
	234	cg26261270	10	INPP5A	Body		134511545	-0.22 (0.05)	4.37e-05	1	0.0786238
	235	cg03915645	3				9344441	-0.24 (0.06)	4.41e-05	1	0.0786238
	236	cg05454957	17	MYADML2	TSS1500		79906039	-0.09 (0.02)	4.41e-05	1	0.0786238
	237	ch.8.1234861F	8	XKR4	Body		56321773	-0.40 (0.10)	4.42e-05	1	0.0786238
	238	cg07229001	15				70897224	0.05 (0.01)	4.5e-05	1	0.0786238
	239	cg02816235	19			S_Shore	56215942	0.16 (0.04)	4.56e-05	1	0.0786238
	240	cg06369443	1	KCNQ4	Body;Body	N_Shore	41303048	0.16 (0.04)	4.56e-05	1	0.0786238
	241	cg12355835	13			S_Shore	112999023	-0.04 (0.01)	4.59e-05	1	0.0786238
	242	cg02162339	2	ING5	Body		242648711	0.19 (0.05)	4.6e-05	1	0.0786238
	243	cg25351599	8	NCRNA00051	TSS1500		143279492	0.05 (0.01)	4.6e-05	1	0.0786238
	244	cg23424003	7	EMID2	TSS200	Island	101006035	0.15 (0.04)	4.6e-05	1	0.0786238
	245	cg05682965	19	NOTCH3	Body	Island	15292631	-0.09 (0.02)	4.63e-05	1	0.0786238
	246	cg00080125	17	C17orf82	3'UTR;1stExon	S_Shore	59490613	0.07 (0.02)	4.66e-05	1	0.0786238
	247	cg24102266	1	KIAA1522	Body	Island	33219584	-0.50 (0.12)	4.68e-05	1	0.0786238
	248	cg01131395	13	LRCH1	Body;Body;Body		47207812	-0.17 (0.04)	4.75e-05	1	0.0786238
	249	cg03062991	7	UNCX	TSS1500	Island	1271868	0.14 (0.03)	4.76e-05	1	0.0786238
	250	cg07104660	8			Island	67873511	0.14 (0.03)	4.8e-05	1	0.0786238
	Genes in brackets indicate manual annotation for closest genes using the UCSC genome browser on human GRCh37/hg19 assembly. The record highlighted in red indicates the last methylation site significantly associated with the outcome acccording to Bonferroni correction and the blue highlighted record the last signficant according to false-discovery rate.5 Cell type heterogeneity is accounted for by…
	5 Benjamini, Y. & Hochberg, Y. Controlling the False Discovery Rate - a Practical and Powerful Approach to Multiple Testing. Journal of the Royal Statistical Society Series B-Methodological 57, 289-300 (1995).
	10 Houseman, E.A. et al. DNA methylation arrays as surrogate measures of cell mixture distribution. BMC Bioinformatics 13, 86 (2012).
