# Supplementary material for: DNA-Methylation and Body Composition in Preschool Children: Epigenome-Wide-Analysis in the European Childhood Obesity Project (CHOP)-Study
Source: Sci Rep. 2017 Oct 30;7:14349. doi: 10.1038/s41598-017-13099-4 (PMC5662763; doi:10.1038/s41598-017-13099-4)
Supplement: Supplementary file 6 — Supplementary Table S5 [file 41598_2017_13099_MOESM6_ESM.xlsx]

## Sheet: Supplementary_Table_S5
	Supplementary Table S5: Change in fat free mass (kg) for the top 250 probes per percent change in DNA-methylation.
	Rank	CpG ID	CHR	Gene	UCSC REFGENE GROUP	RELATION TO UCSC CpG ISLAND	Position (bp)	Change (SE) in FFM per % change in DNAm	P-value	Bon- ferroni	FDR
	1	cg27038634	8	(LOC101929268)		N_Shore	49468341	0.14 (0.02)	7.18e-09	0.00309569	0.00309569
	2	cg08074767	6	(MLLT4)			168113741	-0.15 (0.03)	2.91e-08	0.0125303	0.00531407
	3	cg24332767	3	C3orf70	TSS1500	Island	184871524	0.20 (0.04)	3.7e-08	0.0159422	0.00531407
	4	cg21126338	13	FARP1	Body		99084698	0.38 (0.07)	1.26e-07	0.0545059	0.0126744
	5	cg07719679	7	STEAP4	TSS200		87936392	0.18 (0.03)	1.47e-07	0.0633721	0.0126744
	6	cg10135753	19	BRSK1	Body	S_Shore	55817121	0.20 (0.04)	1.91e-07	0.082265	0.0137108
	7	cg21525627	12	(ZDHHC17)			77149647	0.28 (0.05)	4.48e-07	0.193323	0.0249143
	8	cg06376715	1	TP73	Body;Body;Body;Body	Island	3634918	0.12 (0.02)	4.62e-07	0.199314	0.0249143
	9	cg01577646	6	RPS6KA2	Body;Body		166911121	-0.21 (0.04)	6.85e-07	0.295302	0.0328114
	10	cg25827873	8	ERICH1			593655	-0.11 (0.02)	7.62e-07	0.328843	0.0328843
	11	cg09229893	14	BMP4	TSS1500;TSS1500	S_Shore	54423811	0.12 (0.02)	1.17e-06	0.506691	0.0391947
	12	cg03810768	2	EDAR	TSS200		109606018	0.12 (0.02)	1.32e-06	0.567803	0.0391947
	13	cg02393428	12				106582432	0.14 (0.03)	1.36e-06	0.585856	0.0391947
	14	cg16312900	17	SPATA20	Body	S_Shelf	48628397	0.12 (0.03)	1.39e-06	0.600123	0.0391947
	15	cg26662102	1	AJAP1	Body;Body		4758079	-0.19 (0.04)	1.46e-06	0.627793	0.0391947
	16	cg26995653	2				858038	0.13 (0.03)	1.78e-06	0.768805	0.0391947
	17	cg26432350	3	NBEAL2	Body		47040357	0.25 (0.05)	1.83e-06	0.791052	0.0391947
	18	cg21393818	17				76626270	-0.37 (0.08)	1.91e-06	0.824431	0.0391947
	19	cg12466919	5	SQSTM1	Body;Body;Body	S_Shelf	179251000	0.21 (0.04)	2.08e-06	0.896239	0.0391947
	20	cg14699734	19			S_Shore	5806164	0.13 (0.03)	2.13e-06	0.918855	0.0391947
	21	cg12076692	1	GNB1	Body		1718852	0.44 (0.09)	2.15e-06	0.92519	0.0391947
	22	cg26967755	16	KATNB1	Body	S_Shelf	57773694	-0.20 (0.04)	2.16e-06	0.932015	0.0391947
	23	cg05822345	11	B3GAT1	5'UTR;5'UTR	S_Shore	134257744	-0.23 (0.05)	2.18e-06	0.938159	0.0391947
	24	cg02747253	14			Island	105662805	-0.32 (0.07)	2.21e-06	0.95235	0.0391947
	25	cg16586518	3	NBEAL2	Body		47040214	0.18 (0.04)	2.36e-06	1	0.0391947
	26	cg26360930	8	DLC1	Body;Body;Body		12952504	-0.20 (0.04)	2.36e-06	1	0.0391947
	27	cg26413162	1				23289818	0.29 (0.06)	2.46e-06	1	0.0392932
	28	cg03174228	9	TTLL11	Body	N_Shore	124658583	0.10 (0.02)	2.73e-06	1	0.0420592
	29	cg26618041	19	CILP2	Body	Island	19651867	0.20 (0.04)	2.85e-06	1	0.0423747
	30	cg01646784	22	LGALS2	TSS1500		37976725	0.18 (0.04)	3.1e-06	1	0.042842
	31	cg26721877	5	STC2	TSS1500	Island	172757074	0.22 (0.05)	3.13e-06	1	0.042842
	32	cg25901204	15	ISL2	TSS1500	N_Shore	76628858	0.22 (0.05)	3.45e-06	1	0.042842
	33	cg06318624	2				174913188	0.12 (0.03)	3.57e-06	1	0.042842
	34	cg25371332	2				10688317	0.21 (0.04)	3.59e-06	1	0.042842
	35	cg06410191	5	LVRN	1stExon	Island	115298920	0.24 (0.05)	3.64e-06	1	0.042842
	36	cg02532700	22	NCF4;NCF4	Body;Body		37257404	0.11 (0.02)	3.68e-06	1	0.042842
	37	cg04813904	5	CD180	Body		66488838	0.15 (0.03)	3.71e-06	1	0.042842
	38	cg14391016	6	CCR6	TSS1500		167523797	0.25 (0.05)	3.81e-06	1	0.042842
	39	cg01835725	3	PCBP4	TSS1500		52002500	0.15 (0.03)	3.87e-06	1	0.042842
	40	cg24301690	3	KIAA1257	5'UTR	Island	128712676	0.13 (0.03)	4.39e-06	1	0.0461463
	41	cg17511933	2	GLI2	Body		121712960	0.55 (0.12)	4.66e-06	1	0.0461463
	42	cg17935297	19	CILP2	Body	Island	19651968	0.41 (0.09)	4.68e-06	1	0.0461463
	43	cg06369443	1	KCNQ4	Body;Body	N_Shore	41303048	0.36 (0.08)	4.76e-06	1	0.0461463
	44	cg20698667	1	TGFB2	Body;Body	S_Shelf	218523325	-0.39 (0.08)	4.83e-06	1	0.0461463
	45	cg24658487	10	LOC283050	Body;Body;Body		80712625	-0.16 (0.04)	4.89e-06	1	0.0461463
	46	cg13412615	11	KCNK4	TSS1500	N_Shore	64057807	-0.18 (0.04)	4.97e-06	1	0.0461463
	47	cg04269848	2	AGAP1	Body;Body		236846527	0.15 (0.03)	5.13e-06	1	0.0461463
	48	cg04147642	6	TNXB	Body	N_Shore	32054659	0.19 (0.04)	5.22e-06	1	0.0461463
	49	cg20380470	10			N_Shore	131987945	0.52 (0.11)	5.32e-06	1	0.0461463
	50	cg01706498	3	KLHL6	Body		183260375	0.18 (0.04)	5.44e-06	1	0.0461463
	51	cg10317638	1	TMEM125	Body	Island	43738602	0.15 (0.03)	5.69e-06	1	0.0461463
	52	cg23299109	7	SLC26A4;LOC286002	TSS200;Body	N_Shore	107301010	0.17 (0.04)	5.77e-06	1	0.0461463
	53	cg26242446	19	EFNA2	Body	N_Shore	1299677	0.28 (0.06)	5.81e-06	1	0.0461463
	54	cg08948050	5	APBB3;SLC35A4	Body;Body;Body;Body;TSS1500	N_Shore	139943173	-0.30 (0.07)	5.86e-06	1	0.0461463
	55	cg02381820	2			Island	121493896	0.49 (0.11)	5.98e-06	1	0.0461463
	56	cg23928339	5			S_Shelf	108066214	0.20 (0.04)	5.99e-06	1	0.0461463
	57	cg03710860	20	ZNF512B	Body	N_Shore	62592735	0.16 (0.03)	6.1e-06	1	0.0461612
	58	cg25900150	8	ZC3H3	Body	Island	144601851	-0.86 (0.19)	6.72e-06	1	0.0479693
	59	cg09602753	10	INPP5A	Body		134574192	-0.31 (0.07)	6.74e-06	1	0.0479693
	60	cg21960828	4	TADA2B	Body	Island	7056452	0.43 (0.09)	6.77e-06	1	0.0479693
	61	cg24591279	10	UNC5B	Body		72982627	-0.26 (0.06)	7.01e-06	1	0.0479693
	62	cg12497142	15	ACAN;ACAN	Body;Body		89411236	-0.18 (0.04)	7.25e-06	1	0.0479693
	63	cg14282798	21	PRDM15	Body;Body	Island	43240484	0.26 (0.06)	7.32e-06	1	0.0479693
	64	cg18033335	19	YIPF2	Body	S_Shelf	11034897	0.23 (0.05)	7.47e-06	1	0.0479693
	65	cg19903596	5			Island	180527369	0.11 (0.02)	7.68e-06	1	0.0479693
	66	cg26075417	7	PTPRN2	Body;Body;Body		157544211	0.57 (0.13)	7.86e-06	1	0.0479693
	67	cg04544475	17	RNF43	Body		56435455	-0.26 (0.06)	7.96e-06	1	0.0479693
	68	cg26403416	21	TFF2	TSS200		43771339	-0.14 (0.03)	8.02e-06	1	0.0479693
	69	cg09405635	8				49533444	0.24 (0.05)	8.03e-06	1	0.0479693
	70	cg24667304	1	WDR8	Body		3550008	0.30 (0.07)	8.17e-06	1	0.0479693
	71	cg22672625	1	GJA9	Body	S_Shelf	39341385	0.54 (0.12)	8.19e-06	1	0.0479693
	72	cg03989260	1	TBX15	5'UTR	N_Shore	119529360	0.17 (0.04)	8.27e-06	1	0.0479693
	73	cg10017260	10				834428	-0.15 (0.03)	8.29e-06	1	0.0479693
	74	cg03983498	1	C1orf175	TSS200;TSS200		55107291	-0.43 (0.10)	8.37e-06	1	0.0479693
	75	cg02868338	8	EXOSC4	TSS1500	N_Shore	145133133	-0.31 (0.07)	8.5e-06	1	0.0479693
	76	cg09338032	12			Island	113916609	0.16 (0.04)	8.51e-06	1	0.0479693
	77	cg19846622	4	MSX1	TSS1500	Island	4859960	0.23 (0.05)	8.88e-06	1	0.0479693
	78	cg13770903	9	WDR5;WDR5	Body;Body	S_Shelf	137005782	-0.28 (0.06)	8.98e-06	1	0.0479693
	79	cg17927613	1	CHD5	Body	N_Shore	6187633	0.10 (0.02)	9.23e-06	1	0.0479693
	80	cg00852675	7	LOC728743	Body	Island	150105086	0.15 (0.03)	9.29e-06	1	0.0479693
	81	cg07250462	5				138853821	0.13 (0.03)	9.36e-06	1	0.0479693
	82	cg02736908	17			Island	29887376	0.10 (0.02)	9.4e-06	1	0.0479693
	83	cg01071668	11			N_Shore	8288089	-0.22 (0.05)	9.48e-06	1	0.0479693
	84	cg18282392	4	GALNT7	Body		174166207	-0.21 (0.05)	9.57e-06	1	0.0479693
	85	cg05985070	7	MAD1L1	Body;Body;Body	N_Shelf	2050170	-0.20 (0.04)	9.59e-06	1	0.0479693
	86	cg14795409	3				128267611	-0.21 (0.05)	9.73e-06	1	0.0479693
	87	cg06759255	17	TMEM88	3'UTR	N_Shore	7759060	0.15 (0.03)	9.74e-06	1	0.0479693
	88	cg13927669	10	TLL2	Body	N_Shelf	98269432	0.19 (0.04)	9.79e-06	1	0.0479693
	89	cg20985014	6	WISP3	TSS1500;TSS1500		112374151	0.29 (0.07)	1.01e-05	1	0.0481023
	90	cg04382470	17	MAPT	5'UTR;5'UTR;5'UTR; 5'UTR;Body;5'UTR;5'UTR	Island	43974975	0.28 (0.06)	1.01e-05	1	0.0481023
	91	cg19972558	4	PRSS12	5'UTR;1stExon	Island	119273889	0.58 (0.13)	1.02e-05	1	0.0481023
	92	cg19392175	17	FOXK2	Body	N_Shore	80554772	0.19 (0.04)	1.03e-05	1	0.0481023
	93	cg12273506	10	STOX1	5'UTR;Body;Body;Body;Body		70627857	0.34 (0.08)	1.04e-05	1	0.0481023
	94	cg08508227	20	C20orf166;MIR133A2	Body;TSS200		61162102	-0.18 (0.04)	1.06e-05	1	0.0482029
	95	cg17644856	2				10687962	0.11 (0.02)	1.07e-05	1	0.0482029
	96	cg01965476	15	PAK6	5'UTR;5'UTR;TSS1500	N_Shore	40530997	0.16 (0.04)	1.07e-05	1	0.0482029
	97	cg19810433	1	REG4	Body;Body		120343387	-0.22 (0.05)	1.09e-05	1	0.0482289
	98	cg13282068	17	GRB2	Body;Body		73360252	0.50 (0.11)	1.1e-05	1	0.0482289
	99	cg06452513	17	UNC119	TSS1500;TSS1500	S_Shore	26879897	0.16 (0.04)	1.12e-05	1	0.0486078
	100	cg00170487	4	FHDC1	Body		153871345	0.11 (0.03)	1.14e-05	1	0.0487959
	101	cg26348803	1	PPP1R12B	Body;Body;Body;Body		202331299	0.35 (0.08)	1.15e-05	1	0.0487959
	102	cg10161743	19	GRIN2D	Body	N_Shore	48917816	0.09 (0.02)	1.16e-05	1	0.0487959
	103	cg17393635	19	CD37	Body;Body	Island	49843565	0.20 (0.04)	1.17e-05	1	0.0487959
	104	cg20141118	9	CNTLN	TSS1500;TSS1500	N_Shore	17134569	0.10 (0.02)	1.18e-05	1	0.0487967
	105	cg07690734	10	LRRC27	Body;Body		134188661	0.62 (0.14)	1.2e-05	1	0.0487967
	106	cg25109721	17				48125064	0.13 (0.03)	1.22e-05	1	0.0487967
	107	cg03539717	19	GADD45GIP1	Body	N_Shelf	13065086	0.16 (0.04)	1.23e-05	1	0.0487967
	108	cg08397927	19	LTBP4;LTBP4	Body;Body	N_Shore	41104408	0.17 (0.04)	1.24e-05	1	0.0487967
	109	cg13345817	15				101695660	0.30 (0.07)	1.26e-05	1	0.0487967
	110	cg08828787	7	GLI3	Body		42031896	-0.39 (0.09)	1.26e-05	1	0.0487967
	111	cg00660693	1			Island	2850737	-0.18 (0.04)	1.32e-05	1	0.0487967
	112	cg21231715	8			S_Shore	23567941	0.12 (0.03)	1.32e-05	1	0.0487967
	113	cg14480046	12				122444580	0.15 (0.03)	1.32e-05	1	0.0487967
	114	cg04586126	5	MXD3	Body;Body	Island	176734633	0.15 (0.03)	1.33e-05	1	0.0487967
	115	cg14085500	9	TRIM32;ASTN2	Body;Body;Body;Body;Body		119460334	0.32 (0.07)	1.33e-05	1	0.0487967
	116	cg12067421	1			S_Shelf	203246482	-0.13 (0.03)	1.33e-05	1	0.0487967
	117	cg17806989	13	RNF17	TSS200		25338287	-0.36 (0.08)	1.33e-05	1	0.0487967
	118	cg08354187	11	CD6	Body	S_Shore	60776399	-0.25 (0.06)	1.33e-05	1	0.0487967
	119	cg25783579	7	STEAP4	TSS200		87936385	0.20 (0.05)	1.37e-05	1	0.0495732
	120	cg11434973	17	GUCY2D	Body	Island	7909983	-0.36 (0.08)	1.38e-05	1	0.0495732
	121	cg02896266	1	SAMD11	Body	S_Shelf	864879	0.13 (0.03)	1.43e-05	1	0.0505505
	122	cg18704658	17			N_Shelf	80300165	0.38 (0.09)	1.43e-05	1	0.0505505
	123	cg06627801	4	WHSC1;SCARNA22	Body;Body;Body;TSS1500;Body		1975624	0.17 (0.04)	1.44e-05	1	0.0506377
	124	cg06357843	22	PANX2	Body;Body;Body	Island	50616150	0.10 (0.02)	1.46e-05	1	0.0508687
	125	cg19358373	12			S_Shore	133414571	0.12 (0.03)	1.51e-05	1	0.0522298
	126	cg03673624	16	HAGH	Body;Body	N_Shore	1867118	0.67 (0.15)	1.54e-05	1	0.0522298
	127	cg09010044	17	PCYT2	3'UTR	S_Shore	79862443	-0.36 (0.08)	1.54e-05	1	0.0522298
	128	cg22133777	3	ERC2	Body		56157811	0.11 (0.02)	1.55e-05	1	0.0522298
	129	cg12761572	2	TTC7A	Body		47229506	-0.16 (0.04)	1.57e-05	1	0.0525334
	130	cg17459290	1	LGALS8	Body;Body;Body;Body		236707000	0.30 (0.07)	1.59e-05	1	0.0525334
	131	cg07573872	19	SBNO2	Body;Body	S_Shelf	1126342	0.12 (0.03)	1.6e-05	1	0.0525334
	132	cg11667086	11			Island	31848554	0.24 (0.05)	1.63e-05	1	0.0534186
	133	cg16524240	15				93316187	0.28 (0.06)	1.65e-05	1	0.0536606
	134	cg08954352	10				44360899	0.43 (0.10)	1.7e-05	1	0.0540915
	135	cg12228319	18	BRUNOL4	Body;Body;Body;Body	Island	34916814	-0.27 (0.06)	1.7e-05	1	0.0540915
	136	cg16644494	22	ODF3B	TSS1500	S_Shore	50971601	0.15 (0.03)	1.71e-05	1	0.0540915
	137	cg14658067	7	UNCX	Body	Island	1273394	0.13 (0.03)	1.72e-05	1	0.0540915
	138	cg12392684	6	HIST1H2BE	1stExon	Island	26184037	0.31 (0.07)	1.74e-05	1	0.0543602
	139	cg14163502	9	KCNT1	Body		138619497	0.13 (0.03)	1.78e-05	1	0.0551227
	140	cg01882870	15	MIR9-3	TSS1500	Island	89910748	0.23 (0.05)	1.8e-05	1	0.055333
	141	cg11939346	3	KALRN	TSS200;TSS200;TSS200		123813454	-0.27 (0.06)	1.84e-05	1	0.0555834
	142	cg05950157	12				130603995	0.49 (0.11)	1.84e-05	1	0.0555834
	143	cg08062338	3	SOX2OT;SOX2	Body;TSS1500	N_Shore	181428669	0.30 (0.07)	1.84e-05	1	0.0555834
	144	cg02078518	17				78126782	0.13 (0.03)	1.88e-05	1	0.0559996
	145	cg01552347	13				98532137	0.11 (0.03)	1.88e-05	1	0.0559996
	146	cg03464896	3	SLC2A2	TSS200	N_Shore	170744964	0.21 (0.05)	1.91e-05	1	0.0561248
	147	cg25921609	17	MYH10	Body	N_Shore	8379225	0.09 (0.02)	1.91e-05	1	0.0561248
	148	cg16145071	2	TBC1D8	Body		101727897	-0.63 (0.15)	1.95e-05	1	0.0567362
	149	cg13557594	5	SLC6A3	Body		1395203	-0.14 (0.03)	1.96e-05	1	0.0567362
	150	cg07529575	2	EN1	1stExon	Island	119604270	0.25 (0.06)	2.02e-05	1	0.057797
	151	cg09252331	1	FHAD1	Body		15655927	0.19 (0.04)	2.02e-05	1	0.057797
	152	cg01933946	1	C1orf109	Body	N_Shore	38155525	-0.91 (0.21)	2.04e-05	1	0.057797
	153	cg06649390	1	DVL1	Body	S_Shelf	1276019	-0.18 (0.04)	2.05e-05	1	0.0578396
	154	cg14742802	4	ABLIM2	Body;Body;Body;Body;Body;Body;Body	N_Shore	8153998	-0.21 (0.05)	2.12e-05	1	0.058362
	155	cg03545536	7	SPDYE3	5'UTR;1stExon		99905334	-0.15 (0.04)	2.13e-05	1	0.058362
	156	cg08757100	6	RING1	Body	S_Shore	33177744	-0.35 (0.08)	2.15e-05	1	0.058362
	157	cg13318572	8	MYOM2	TSS200		1993007	-0.24 (0.06)	2.17e-05	1	0.058362
	158	cg22213057	7	PTPRN2	Body;Body;Body	S_Shore	157697240	-0.31 (0.07)	2.17e-05	1	0.058362
	159	cg01462036	16	TBL3	Body	S_Shore	2025868	-0.16 (0.04)	2.17e-05	1	0.058362
	160	cg23577562	4	RGS12	Body;Body		3324940	0.53 (0.12)	2.18e-05	1	0.058362
	161	cg27582013	1	CROCC	Body	N_Shelf	17290228	0.11 (0.03)	2.18e-05	1	0.058362
	162	cg14313748	9	ANKS6	3'UTR		101498661	-0.20 (0.05)	2.21e-05	1	0.0588386
	163	cg06043908	8			N_Shore	49467831	0.12 (0.03)	2.22e-05	1	0.0588386
	164	cg15660740	17			N_Shore	81023473	-0.39 (0.09)	2.24e-05	1	0.0589028
	165	cg04735908	14	ACIN1	Body;Body;Body;Body;Body		23538430	0.13 (0.03)	2.28e-05	1	0.0596848
	166	cg18049541	6	KIFC1	Body	N_Shelf	33374619	0.58 (0.13)	2.3e-05	1	0.0596848
	167	cg13023210	11	PAX6	Body;Body;Body	S_Shore	31821452	0.35 (0.08)	2.32e-05	1	0.0598559
	168	cg12727358	3	CACNA1D	Body;Body;Body		53839610	-0.09 (0.02)	2.33e-05	1	0.0598638
	169	cg15923936	6			N_Shelf	91318412	0.12 (0.03)	2.36e-05	1	0.0601818
	170	cg09073443	8				329193	-0.27 (0.06)	2.43e-05	1	0.0612057
	171	cg24369989	15	CHRNB4	TSS1500	Island	78933807	0.13 (0.03)	2.44e-05	1	0.0612057
	172	cg15486183	19	RPL28	Body;3'UTR;3'UTR	S_Shelf	55902100	0.13 (0.03)	2.46e-05	1	0.0612057
	173	cg12552835	19	CARM1	Body	Island	11032057	0.11 (0.02)	2.46e-05	1	0.0612057
	174	cg14275693	9	PTGR1	TSS1500;TSS1500;TSS1500	S_Shore	114363076	-0.32 (0.07)	2.49e-05	1	0.0612057
	175	cg17092624	3	ZNF35	TSS200	Island	44690187	0.43 (0.10)	2.49e-05	1	0.0612057
	176	cg02899788	1	ATPAF1	Body;Body	Island	47133675	-0.23 (0.05)	2.51e-05	1	0.0612057
	177	cg17650713	17	TRPV1	Body;Body;Body;Body		3489057	0.23 (0.05)	2.53e-05	1	0.0612057
	178	cg00701992	19	PNPLA6	Body;Body;Body;Body;Body	Island	7621749	-0.53 (0.12)	2.57e-05	1	0.0612057
	179	cg17259183	10	NKX6-2	TSS1500	Island	134599984	0.15 (0.03)	2.6e-05	1	0.0612057
	180	cg06884401	4	FAM13A	1stExon;5'UTR		89978251	-0.15 (0.03)	2.6e-05	1	0.0612057
	181	cg08008403	1	LHX9	Body	S_Shore	197881741	0.17 (0.04)	2.6e-05	1	0.0612057
	182	cg17185921	6				28946749	0.13 (0.03)	2.67e-05	1	0.0612057
	183	cg15616915	2	CTDSP1;MIR26B	Body;TSS1500;Body	S_Shore	219266163	-0.10 (0.02)	2.7e-05	1	0.0612057
	184	cg16520815	16	MGRN1	Body;Body;Body;Body	Island	4733181	0.10 (0.02)	2.71e-05	1	0.0612057
	185	cg21171304	9			S_Shelf	136861819	0.38 (0.09)	2.71e-05	1	0.0612057
	186	cg19910128	1	SSU72	Body	Island	1496936	-0.16 (0.04)	2.72e-05	1	0.0612057
	187	cg25773344	12	LRIG3	5'UTR;1stExon;TSS1500	Island	59314175	-0.35 (0.08)	2.73e-05	1	0.0612057
	188	cg14580211	5	C5orf62	Body	S_Shelf	150161299	0.12 (0.03)	2.76e-05	1	0.0612057
	189	cg03062991	7	UNCX	TSS1500	Island	1271868	0.29 (0.07)	2.77e-05	1	0.0612057
	190	cg13153009	8	ZC3H3	Body	N_Shelf	144561626	-0.72 (0.17)	2.78e-05	1	0.0612057
	191	cg04056504	22	MEI1	TSS1500	N_Shore	42094188	-0.21 (0.05)	2.79e-05	1	0.0612057
	192	cg05682965	19	NOTCH3	Body	Island	15292631	-0.19 (0.05)	2.79e-05	1	0.0612057
	193	cg04977733	17	WIPF2	TSS1500	N_Shore	38375199	0.24 (0.06)	2.8e-05	1	0.0612057
	194	cg27129731	15	MEIS2	TSS1500;TSS1500;TSS1500; TSS1500;5'UTR;TSS1500	N_Shore	37393009	-0.24 (0.06)	2.8e-05	1	0.0612057
	195	cg10813720	1	AIM1L	1stExon;5'UTR	N_Shelf	26670374	0.25 (0.06)	2.8e-05	1	0.0612057
	196	cg02577240	2	SLC8A1	TSS1500		40739938	0.17 (0.04)	2.81e-05	1	0.0612057
	197	cg22078907	17	USP22	Body		20920756	0.34 (0.08)	2.81e-05	1	0.0612057
	198	cg23483886	5	LPCAT1	Body		1476274	-0.21 (0.05)	2.81e-05	1	0.0612057
	199	cg14061067	9	BNC2	3'UTR		16413736	0.08 (0.02)	2.83e-05	1	0.0612852
	200	cg14850784	16	UNKL	TSS1500	Island	1430103	0.09 (0.02)	2.85e-05	1	0.0615034
	201	cg17253407	11				133917375	-0.13 (0.03)	2.88e-05	1	0.0616201
	202	cg19870370	13	CRYL1	Body	Island	21010223	0.07 (0.02)	2.9e-05	1	0.0616201
	203	cg06394229	19	LGALS4	TSS200		39303775	0.11 (0.03)	2.91e-05	1	0.0616201
	204	cg04724477	8	FAM91A1	TSS1500	N_Shore	124780013	-0.10 (0.02)	2.91e-05	1	0.0616201
	205	cg16461335	4				80413489	-0.17 (0.04)	2.96e-05	1	0.0618863
	206	cg09159068	19	CFD	Body	Island	860565	0.24 (0.06)	2.97e-05	1	0.0618863
	207	cg27018424	6	HSD17B8	Body	S_Shore	33173425	0.14 (0.03)	2.97e-05	1	0.0618863
	208	cg22030032	19	EGLN2	Body;Body	N_Shelf	41312792	0.14 (0.03)	3.01e-05	1	0.0620666
	209	cg24412662	1				2866667	0.37 (0.09)	3.03e-05	1	0.0620666
	210	cg01257171	5			S_Shore	172656713	0.41 (0.10)	3.03e-05	1	0.0620666
	211	cg05554592	3				107723149	0.56 (0.13)	3.04e-05	1	0.0620666
	212	cg05261824	6	ZNF165	1stExon;5'UTR		28046730	0.14 (0.03)	3.11e-05	1	0.0633549
	213	cg16072030	1	PPP1R15B	TSS1500	Island	204381148	-0.80 (0.19)	3.15e-05	1	0.0633657
	214	cg06329737	7	MAD1L1	Body;Body;Body		2072823	0.20 (0.05)	3.18e-05	1	0.0633657
	215	cg21332304	17	NPEPPS	Body		45699260	-0.35 (0.08)	3.18e-05	1	0.0633657
	216	cg23085023	7	HEATR2	Body	Island	780584	0.25 (0.06)	3.21e-05	1	0.0633657
	217	cg25730851	19	FAM125A	Body	Island	17531370	0.29 (0.07)	3.23e-05	1	0.0633657
	218	cg26791488	16	USP7	Body		9036911	0.30 (0.07)	3.24e-05	1	0.0633657
	219	cg19036490	7	FOXK1	3'UTR	S_Shore	4804175	-0.19 (0.05)	3.26e-05	1	0.0633657
	220	cg09736162	3	CELSR3	TSS200	Island	48700443	0.47 (0.11)	3.26e-05	1	0.0633657
	221	cg01076495	1	ECM1	1stExon;1stExon;5'UTR;5'UTR		150480588	0.09 (0.02)	3.26e-05	1	0.0633657
	222	cg06483739	11	RCN1	Body		32122687	0.36 (0.08)	3.28e-05	1	0.0633657
	223	cg15728320	1				47658945	0.13 (0.03)	3.29e-05	1	0.0633657
	224	cg12264049	4	MED28	Body	Island	17616505	-0.55 (0.13)	3.32e-05	1	0.0633657
	225	cg09279615	1	FAM78B	Body	Island	166134410	-0.31 (0.07)	3.33e-05	1	0.0633657
	226	cg14037354	14	MIR654;MIR376B; MIR376A1; MIR376A2;MIR376C	TSS1500;TSS1500;TSS1500; TSS1500;TSS200		101505926	0.38 (0.09)	3.34e-05	1	0.0633657
	227	cg14445814	9	DBC1	TSS1500	Island	122132052	0.24 (0.06)	3.35e-05	1	0.0633657
	228	cg27206367	18			Island	76398311	-0.16 (0.04)	3.35e-05	1	0.0633657
	229	cg13293943	22	CBX6	Body	S_Shore	39264340	-0.22 (0.05)	3.37e-05	1	0.0634043
	230	cg14518658	22			N_Shelf	37726676	0.11 (0.03)	3.39e-05	1	0.0634043
	231	cg03262295	4	FGFR3	Body;Body;Body	Island	1807954	0.32 (0.08)	3.4e-05	1	0.0634043
	232	cg26003455	13				20781125	0.07 (0.02)	3.45e-05	1	0.0636218
	233	cg20684718	10	MCM10	Body;Body		13248241	-0.39 (0.09)	3.45e-05	1	0.0636218
	234	cg22152931	7	PRKRIP1	Body		102065448	0.10 (0.02)	3.46e-05	1	0.0636218
	235	cg26884027	1	PTPRU	Body;Body;Body	Island	29586418	-0.58 (0.14)	3.47e-05	1	0.0636218
	236	cg00145141	17	GGT6	TSS200;TSS200		4464022	-0.23 (0.06)	3.5e-05	1	0.0639665
	237	cg07071157	11	ATG16L2	TSS200	Island	72525331	-0.67 (0.16)	3.54e-05	1	0.0643983
	238	cg15467759	5	NDST1	5'UTR		149900327	-0.21 (0.05)	3.55e-05	1	0.0643983
	239	cg25628243	3	WDR53;FBXO45	TSS200;TSS1500	Island	196295415	-0.75 (0.18)	3.6e-05	1	0.0646843
	240	cg05548478	16			S_Shelf	85173611	0.19 (0.04)	3.6e-05	1	0.0646843
	241	cg08524717	16			N_Shore	29152077	0.25 (0.06)	3.63e-05	1	0.0650155
	242	cg22280792	17	ENGASE	TSS1500		77070793	-0.36 (0.09)	3.67e-05	1	0.065116
	243	cg10861407	9	FSD1L	TSS1500;TSS1500;TSS1500	N_Shore	108209278	-0.25 (0.06)	3.69e-05	1	0.065116
	244	cg20284120	17	RUNDC3A	Body;3'UTR;3'UTR	S_Shore	42394887	0.23 (0.06)	3.75e-05	1	0.065116
	245	cg05958438	9	ERMP1	TSS1500	S_Shore	5834034	-0.35 (0.08)	3.76e-05	1	0.065116
	246	cg17165475	15				62531069	-0.25 (0.06)	3.76e-05	1	0.065116
	247	cg15539330	10	NANOS1	TSS1500		120788373	0.09 (0.02)	3.77e-05	1	0.065116
	248	cg05939041	14	ITPK1	Body;Body;Body		93474066	-0.16 (0.04)	3.79e-05	1	0.065116
	249	cg15941159	22	GRAMD4	3'UTR	S_Shore	47075270	0.22 (0.05)	3.8e-05	1	0.065116
	250	cg26348259	14			N_Shelf	24866155	-0.28 (0.07)	3.81e-05	1	0.065116
	Genes in brackets indicate manual annotation for closest genes using the UCSC genome browser on human GRCh37/hg19 assembly. The record highlighted in red indicates the last methylation site significantly associated with the outcome acccording to Bonferroni correction and the blue highlighted record the last signficant according to false-discovery rate.5 Cell type heterogeneity is accounted for by…
	5 Benjamini, Y. & Hochberg, Y. Controlling the False Discovery Rate - a Practical and Powerful Approach to Multiple Testing. Journal of the Royal Statistical Society Series B-Methodological 57, 289-300 (1995).
	10 Houseman, E.A. et al. DNA methylation arrays as surrogate measures of cell mixture distribution. BMC Bioinformatics 13, 86 (2012).
