# Supplementary material for: DNA-Methylation and Body Composition in Preschool Children: Epigenome-Wide-Analysis in the European Childhood Obesity Project (CHOP)-Study
Source: Sci Rep. 2017 Oct 30;7:14349. doi: 10.1038/s41598-017-13099-4 (PMC5662763; doi:10.1038/s41598-017-13099-4)
Supplement: Supplementary file 7 — Supplementary Table S6 [file 41598_2017_13099_MOESM7_ESM.xlsx]

## Sheet: Supplementary_Table_S6
	Supplementary Table S6: Change in fat free mass index (kg/m²) for the top 250 probes per percent change in DNA-methylation.
	Rank	CpG ID	CHR	Gene	UCSC REFGENE GROUP	RELATION TO UCSC CpG ISLAND	Position (bp)	Change (SE) in FFMI per % change in DNAm	P-value	Bon- ferroni	FDR
	1	cg17935297	19	CILP2	Body	Island	19651968	0.23 (0.04)	9.49e-08	0.0409457	0.030596
	2	cg06437396	6	OSTM1		N_Shore	108437013	0.12 (0.02)	1.54e-07	0.0663694	0.030596
	3	cg26995653	2	LINC01115 (TMEM18)			858038	0.07 (0.01)	2.74e-07	0.118318	0.030596
	4	cg21525627	12	(ZDHHC17)			77149647	0.13 (0.03)	4.35e-07	0.187568	0.030596
	5	cg08074767	6	(MLLT4)			168113741	-0.07 (0.01)	4.71e-07	0.20298	0.030596
	6	cg25048701	11	FOLR1	5'UTR;TSS1500;5'UTR;5'UTR		71902284	0.26 (0.05)	4.88e-07	0.210674	0.030596
	7	cg13718870	9	BRD3	5'UTR	Island	136919144	-0.07 (0.01)	5.2e-07	0.224225	0.030596
	8	cg15914340	2	TSSC1			3192619	0.30 (0.06)	5.67e-07	0.244768	0.030596
	9	cg01706498	3	KLHL6	Body		183260375	0.10 (0.02)	9.03e-07	0.389358	0.043262
	10	cg19864468	2	CHCHD5	3'UTR		113346566	0.17 (0.03)	1.17e-06	0.504934	0.04819
	11	cg26618041	19	CILP2	Body	Island	19651867	0.10 (0.02)	1.31e-06	0.565714	0.04819
	12	cg26662102	1	AJAP1	Body;Body		4758079	-0.09 (0.02)	1.52e-06	0.654703	0.04819
	13	cg21126338	13	FARP1	Body		99084698	0.17 (0.03)	1.53e-06	0.659068	0.04819
	14	cg00037763	18	SETBP1	Body;Body		42281763	-0.12 (0.02)	1.66e-06	0.714046	0.04819
	15	cg02393428	12	(NUAK1-CKAP4)			106582432	0.07 (0.01)	1.68e-06	0.72285	0.04819
	16	cg07719679	7	STEAP4	TSS200		87936392	0.08 (0.02)	2.02e-06	0.872744	0.0528441
	17	cg14524775	1	ARHGEF2	Body;Body;Body	Island	155920832	0.40 (0.08)	2.08e-06	0.89835	0.0528441
	18	cg18704658	17			N_Shelf	80300165	0.20 (0.04)	2.56e-06	1	0.0608936
	19	cg04458776	11	SLC22A6	TSS1500;TSS1500;TSS1500;TSS1500		62753944	-0.06 (0.01)	2.78e-06	1	0.0608936
	20	cg14391016	6	CCR6	TSS1500		167523797	0.12 (0.03)	2.87e-06	1	0.0608936
	21	cg11817057	6			Island	29924202	0.15 (0.03)	3.09e-06	1	0.0608936
	22	cg13345817	15				101695660	0.15 (0.03)	3.36e-06	1	0.0608936
	23	cg24751284	14	APEX1	Body;Body;Body	S_Shore	20925551	0.12 (0.03)	3.99e-06	1	0.0608936
	24	cg13749070	15	IGF1R	Body		99451935	0.36 (0.08)	4.05e-06	1	0.0608936
	25	cg17644856	2				10687962	0.05 (0.01)	4.2e-06	1	0.0608936
	26	cg02518775	11	CNIH2	Body	S_Shore	66046770	0.08 (0.02)	4.41e-06	1	0.0608936
	27	cg06369443	1	KCNQ4;	Body;Body	N_Shore	41303048	0.18 (0.04)	4.47e-06	1	0.0608936
	28	cg18282392	4	GALNT7	Body		174166207	-0.11 (0.02)	4.5e-06	1	0.0608936
	29	cg17989572	17	RAB5C	5'UTR;5'UTR	N_Shore	40306700	-0.26 (0.06)	4.93e-06	1	0.0608936
	30	cg22213057	7	PTPRN2	Body;Body;Body	S_Shore	157697240	-0.16 (0.03)	5.25e-06	1	0.0608936
	31	cg04813904	5	CD180	Body		66488838	0.07 (0.02)	5.29e-06	1	0.0608936
	32	cg24332767	3	C3orf70	TSS1500	Island	184871524	0.08 (0.02)	5.33e-06	1	0.0608936
	33	cg27267258	16	ANKRD11	Body		89359175	0.19 (0.04)	5.48e-06	1	0.0608936
	34	cg12321193	13	EDNRB	TSS1500		78550384	-0.09 (0.02)	5.51e-06	1	0.0608936
	35	cg17421241	1	PRDM16	Body;Body	N_Shore	3201953	-0.07 (0.02)	5.55e-06	1	0.0608936
	36	cg11475880	X	IQSEC2;IQSEC2	Body;Body	Island	53283947	0.10 (0.02)	5.73e-06	1	0.0608936
	37	cg00271204	5			N_Shore	139142898	0.09 (0.02)	6.38e-06	1	0.0608936
	38	ch.8.1234861F	8	XKR4	Body		56321773	-0.44 (0.10)	6.51e-06	1	0.0608936
	39	cg27038634	8			N_Shore	49468341	0.05 (0.01)	6.73e-06	1	0.0608936
	40	cg17459290	1	LGALS8	Body;Body;Body;Body		236707000	0.15 (0.03)	6.87e-06	1	0.0608936
	41	cg22078907	17	USP22	Body		20920756	0.18 (0.04)	6.98e-06	1	0.0608936
	42	cg15660740	17			N_Shore	81023473	-0.20 (0.04)	7.05e-06	1	0.0608936
	43	cg23577562	4	RGS12	Body;Body		3324940	0.27 (0.06)	7.41e-06	1	0.0608936
	44	cg26360930	8	DLC1	Body;Body;Body		12952504	-0.09 (0.02)	7.45e-06	1	0.0608936
	45	cg09159068	19	CFD	Body	Island	860565	0.12 (0.03)	7.46e-06	1	0.0608936
	46	cg26401512	1	ZNF643	Body		40922773	-0.10 (0.02)	7.62e-06	1	0.0608936
	47	cg14658149	20			N_Shelf	57033466	0.13 (0.03)	7.65e-06	1	0.0608936
	48	cg15650694	5	SFRS12	TSS200;TSS1500	Island	65439990	0.15 (0.03)	7.76e-06	1	0.0608936
	49	cg00701992	19	PNPLA6	Body;Body;Body;Body;Body	Island	7621749	-0.27 (0.06)	7.85e-06	1	0.0608936
	50	cg11504355	1	KIRREL	3'UTR		158065595	0.08 (0.02)	7.92e-06	1	0.0608936
	51	cg27285599	17	TBCD;ZNF750	Body;TSS200		80798023	0.17 (0.04)	8.05e-06	1	0.0608936
	52	cg10861407	9	FSD1L	TSS1500;TSS1500;TSS1500	N_Shore	108209278	-0.13 (0.03)	8.08e-06	1	0.0608936
	53	cg17287326	10	AVPI1	5'UTR;1stExon	Island	99446966	0.17 (0.04)	8.1e-06	1	0.0608936
	54	cg21960828	4	TADA2B	Body	Island	7056452	0.21 (0.05)	8.11e-06	1	0.0608936
	55	cg25554998	11			N_Shore	1227771	-0.07 (0.02)	8.35e-06	1	0.0608936
	56	cg25371332	2				10688317	0.10 (0.02)	8.45e-06	1	0.0608936
	57	cg01360054	5	PRDM6	Body	Island	122434944	0.12 (0.03)	8.55e-06	1	0.0608936
	58	cg06410191	5	LVRN	1stExon	Island	115298920	0.11 (0.02)	8.64e-06	1	0.0608936
	59	cg22318872	18	GNAL	Body	S_Shore	11690145	0.17 (0.04)	8.65e-06	1	0.0608936
	60	cg13367929	5	TSPAN17	Body;Body;Body	S_Shelf	176077110	-0.18 (0.04)	8.68e-06	1	0.0608936
	61	cg04803316	11	MS4A13	5'UTR;1stExon;5'UTR;1stExon	Island	60282935	-0.16 (0.03)	8.87e-06	1	0.0608936
	62	cg17481047	10			Island	134692852	0.06 (0.01)	8.89e-06	1	0.0608936
	63	cg03356833	22			N_Shore	46690658	0.17 (0.04)	8.89e-06	1	0.0608936
	64	cg06322432	10			N_Shore	112289853	0.06 (0.01)	9.83e-06	1	0.0646281
	65	cg10135753	19	BRSK1	Body	S_Shore	55817121	0.08 (0.02)	9.87e-06	1	0.0646281
	66	cg09229893	14	BMP4	TSS1500;TSS1500	S_Shore	54423811	0.05 (0.01)	9.98e-06	1	0.0646281
	67	cg14795409	3				128267611	-0.10 (0.02)	1e-05	1	0.0646281
	68	cg04147642	6	TNXB	Body	N_Shore	32054659	0.09 (0.02)	1.03e-05	1	0.0652276
	69	cg20586210	3	BDH1	Body;Body;Body		197239184	-0.19 (0.04)	1.07e-05	1	0.0652404
	70	cg26917480	17	ADAP2	TSS1500	N_Shore	29247893	0.12 (0.03)	1.12e-05	1	0.0652404
	71	cg20219100	11	MACROD1	Body	S_Shore	63776397	0.14 (0.03)	1.14e-05	1	0.0652404
	72	cg19202292	12			Island	54347057	0.08 (0.02)	1.16e-05	1	0.0652404
	73	cg03862225	10	CTBP2	TSS1500;TSS1500	Island	126850454	0.16 (0.04)	1.18e-05	1	0.0652404
	74	cg03105244	2	NCK2	Body;Body;Body	N_Shore	106496272	-0.22 (0.05)	1.19e-05	1	0.0652404
	75	cg17276103	1	DDAH1	Body;5'UTR		85902974	0.15 (0.03)	1.19e-05	1	0.0652404
	76	cg06881239	17	PIRT	TSS200		10741502	0.06 (0.01)	1.21e-05	1	0.0652404
	77	cg19419146	5	STK32A	TSS200;TSS200	Island	146614559	0.15 (0.03)	1.22e-05	1	0.0652404
	78	cg17092624	3	ZNF35	TSS200	Island	44690187	0.22 (0.05)	1.26e-05	1	0.0652404
	79	cg07831312	7	FAM188B	Body		30855293	-0.09 (0.02)	1.27e-05	1	0.0652404
	80	cg16465882	12	IQCD	3'UTR		113633320	0.15 (0.03)	1.28e-05	1	0.0652404
	81	cg10802005	12				121404850	0.15 (0.03)	1.29e-05	1	0.0652404
	82	cg19196862	6	IGF2R	Body		160491078	-0.14 (0.03)	1.32e-05	1	0.0652404
	83	cg25773344	12	LRIG3	5'UTR;1stExon;TSS1500	Island	59314175	-0.18 (0.04)	1.33e-05	1	0.0652404
	84	cg01363869	6	TRIM39	Body;Body	N_Shelf	30309848	-0.09 (0.02)	1.33e-05	1	0.0652404
	85	cg19377703	1				48673651	0.15 (0.03)	1.33e-05	1	0.0652404
	86	cg05945266	17	FOXK2	Body	N_Shore	80545020	0.13 (0.03)	1.34e-05	1	0.0652404
	87	cg00905156	4	FAM13A	1stExon;Body;5'UTR		89744363	-0.19 (0.04)	1.36e-05	1	0.0652404
	88	ch.22.46830341F	22				48451677	-0.21 (0.05)	1.38e-05	1	0.0652404
	89	cg08008403	1	LHX9	Body	S_Shore	197881741	0.08 (0.02)	1.39e-05	1	0.0652404
	90	cg21941512	3				141427158	-0.12 (0.03)	1.4e-05	1	0.0652404
	91	cg12845215	6	C6orf191	TSS200		130182510	-0.08 (0.02)	1.42e-05	1	0.0652404
	92	cg21146374	12	TMEM132C	Body	N_Shore	129189313	0.22 (0.05)	1.42e-05	1	0.0652404
	93	cg01577646	6	RPS6KA2	Body;Body		166911121	-0.09 (0.02)	1.44e-05	1	0.0652404
	94	cg21678312	12	PTPRR	TSS200		71314587	0.11 (0.03)	1.45e-05	1	0.0652404
	95	cg06376715	1	TP73	Body;Body;Body;Body	Island	3634918	0.05 (0.01)	1.45e-05	1	0.0652404
	96	cg26666886	16	ANKRD11	TSS1500	S_Shore	89558024	-0.16 (0.04)	1.45e-05	1	0.0652404
	97	cg22503047	6	BAT2	Body	S_Shore	31601411	-0.17 (0.04)	1.51e-05	1	0.0662996
	98	cg21332304	17	NPEPPS	Body		45699260	-0.18 (0.04)	1.53e-05	1	0.0662996
	99	cg02256198	4	C4orf22	Body	N_Shore	81306753	0.12 (0.03)	1.53e-05	1	0.0662996
	100	cg03062991	7	UNCX	TSS1500	Island	1271868	0.14 (0.03)	1.55e-05	1	0.0662996
	101	cg04880874	1	CCNL2	3'UTR;3'UTR;3'UTR;3'UTR	N_Shore	1322461	0.14 (0.03)	1.58e-05	1	0.0662996
	102	cg17491360	13				45384268	-0.11 (0.02)	1.63e-05	1	0.0662996
	103	cg01936370	3			Island	156838174	0.04 (0.01)	1.63e-05	1	0.0662996
	104	cg14284050	14	MYH7	Body	N_Shelf	23885254	0.08 (0.02)	1.65e-05	1	0.0662996
	105	cg18321548	11	ALX4	TSS1500	Island	44332624	0.10 (0.02)	1.65e-05	1	0.0662996
	106	cg08361238	1	PTGFRN	TSS1500	Island	117452304	0.08 (0.02)	1.7e-05	1	0.0662996
	107	cg22243918	12			S_Shore	30976867	0.21 (0.05)	1.72e-05	1	0.0662996
	108	cg25093503	5			S_Shore	174163341	0.20 (0.05)	1.72e-05	1	0.0662996
	109	cg16145071	2	TBC1D8	Body		101727897	-0.31 (0.07)	1.72e-05	1	0.0662996
	110	cg13298389	7				49710144	0.29 (0.07)	1.74e-05	1	0.0662996
	111	cg00577950	21	PDXK	3'UTR	N_Shore	45176447	-0.09 (0.02)	1.74e-05	1	0.0662996
	112	cg03869225	12	TESC	Body;Body;Body	Island	117477105	0.17 (0.04)	1.76e-05	1	0.0662996
	113	cg18787246	19	ZNF490;ZNF791	1stExon;TSS200;5'UTR	Island	12721599	-0.36 (0.08)	1.78e-05	1	0.0662996
	114	cg14699734	19			S_Shore	5806164	0.06 (0.01)	1.78e-05	1	0.0662996
	115	cg27543571	1			N_Shelf	222788795	0.11 (0.03)	1.78e-05	1	0.0662996
	116	cg27247382	2	PLEKHM3	3'UTR		208689681	0.27 (0.06)	1.81e-05	1	0.0662996
	117	cg02381820	2			Island	121493896	0.23 (0.05)	1.82e-05	1	0.0662996
	118	cg04219544	17	KRT24	TSS200		38860042	-0.07 (0.02)	1.86e-05	1	0.0662996
	119	cg13931565	1	NCDN	Body;Body;Body		36030193	0.18 (0.04)	1.86e-05	1	0.0662996
	120	cg05030574	11	NEAT1	TSS1500	N_Shore	65189075	-0.18 (0.04)	1.88e-05	1	0.0662996
	121	cg13282068	17	GRB2	Body;Body		73360252	0.24 (0.06)	1.9e-05	1	0.0662996
	122	cg21032294	11	RPS6KB2	Body	N_Shelf	67199911	-0.13 (0.03)	1.92e-05	1	0.0662996
	123	cg26003455	13				20781125	0.03 (0.01)	1.94e-05	1	0.0662996
	124	cg06217450	3			N_Shore	142441654	0.22 (0.05)	1.95e-05	1	0.0662996
	125	cg16151636	2	NR4A2	TSS1500	Island	157190747	-0.23 (0.05)	1.95e-05	1	0.0662996
	126	cg04530976	6	ZBTB9	Body	S_Shore	33423391	-0.17 (0.04)	1.95e-05	1	0.0662996
	127	cg20410409	1	OR6K6	TSS1500		158724057	-0.19 (0.04)	1.95e-05	1	0.0662996
	128	cg24665113	2	DTNB	Body;Body;Body;Body;Body		25623196	0.15 (0.03)	2.03e-05	1	0.0672397
	129	cg04245402	19	C19orf21	5'UTR		751241	0.10 (0.02)	2.06e-05	1	0.0672397
	130	cg04305494	19	LRFN1	1stExon	Island	39805586	-0.16 (0.04)	2.07e-05	1	0.0672397
	131	cg15025089	6	TAPBP	Body;Body;Body		33272180	0.10 (0.02)	2.08e-05	1	0.0672397
	132	cg26867987	6	COL11A2	3'UTR;3'UTR;3'UTR	S_Shore	33131450	-0.08 (0.02)	2.08e-05	1	0.0672397
	133	cg09245901	6				132075947	0.05 (0.01)	2.1e-05	1	0.0672397
	134	cg09927637	17	KIAA0664	Body	N_Shore	2606848	0.26 (0.06)	2.12e-05	1	0.0672397
	135	cg26269703	7			Island	149119681	-0.28 (0.06)	2.12e-05	1	0.0672397
	136	cg09121516	16	TFAP4	Body	S_Shore	4313398	-0.09 (0.02)	2.14e-05	1	0.0672397
	137	cg13274254	2	GULP1	5'UTR;1stExon	Island	189157566	0.16 (0.04)	2.19e-05	1	0.0672397
	138	cg18022926	10	PBLD;HNRNPH3	TSS1500;TSS1500;5'UTR;5'UTR	S_Shore	70093071	0.08 (0.02)	2.2e-05	1	0.0672397
	139	cg23261097	19	THOP1	Body	Island	2811736	-0.14 (0.03)	2.2e-05	1	0.0672397
	140	cg21477232	2	COL4A4	Body		227994951	-0.11 (0.03)	2.2e-05	1	0.0672397
	141	cg11667086	11			Island	31848554	0.12 (0.03)	2.21e-05	1	0.0672397
	142	cg19810433	1	REG4	Body;Body		120343387	-0.10 (0.02)	2.22e-05	1	0.0672397
	143	cg00256873	4	JAKMIP1	Body		6037615	-0.09 (0.02)	2.24e-05	1	0.0672397
	144	cg15941159	22	GRAMD4	3'UTR	S_Shore	47075270	0.11 (0.03)	2.3e-05	1	0.0672397
	145	cg27183823	16	CRAMP1L	Body	N_Shore	1704679	-0.10 (0.02)	2.3e-05	1	0.0672397
	146	cg00425078	16			N_Shelf	4230255	-0.16 (0.04)	2.3e-05	1	0.0672397
	147	cg26644059	19	CRB3	TSS200;TSS200	Island	6464206	0.12 (0.03)	2.32e-05	1	0.0672397
	148	cg03174228	9	TTLL11	Body	N_Shore	124658583	0.04 (0.01)	2.33e-05	1	0.0672397
	149	cg17259183	10	NKX6-2	TSS1500	Island	134599984	0.07 (0.02)	2.33e-05	1	0.0672397
	150	cg14401837	7	NPSR1	TSS1500;TSS1500		34697493	-0.12 (0.03)	2.34e-05	1	0.0672397
	151	cg16174341	12	PFDN5	Body;Body	S_Shore	53689971	0.13 (0.03)	2.37e-05	1	0.0674038
	152	cg06449009	6	CITED2	TSS1500	S_Shore	139697121	0.23 (0.05)	2.38e-05	1	0.0674038
	153	cg23687103	1	MIIP	5'UTR	Island	12079902	0.10 (0.02)	2.4e-05	1	0.0674038
	154	cg03904209	10				2147188	0.26 (0.06)	2.42e-05	1	0.0674038
	155	cg25185405	1	CC2D1B	5'UTR;1stExon	Island	52831855	-0.17 (0.04)	2.44e-05	1	0.0674038
	156	cg08508227	20	C20orf166;MIR133A2	Body;TSS200		61162102	-0.08 (0.02)	2.45e-05	1	0.0674038
	157	cg03012642	2				21346892	-0.09 (0.02)	2.5e-05	1	0.0674038
	158	cg14061067	9	BNC2	3'UTR		16413736	0.04 (0.01)	2.53e-05	1	0.0674038
	159	cg04979599	5	AFAP1L1	TSS1500;TSS1500	N_Shore	148650899	0.11 (0.03)	2.53e-05	1	0.0674038
	160	cg22133777	3	ERC2	Body		56157811	0.05 (0.01)	2.54e-05	1	0.0674038
	161	cg25399573	17	DNAH17	Body	S_Shelf	76450628	-0.08 (0.02)	2.54e-05	1	0.0674038
	162	cg11245333	1	MOSC1	TSS200	N_Shore	220959931	0.12 (0.03)	2.55e-05	1	0.0674038
	163	cg21129976	7	EPHB4	Body	Island	100421502	-0.14 (0.03)	2.56e-05	1	0.0674038
	164	cg24451081	13	F7;F7	Body;Body	N_Shore	113770401	-0.21 (0.05)	2.56e-05	1	0.0674038
	165	cg22645030	8	VPS28	Body;Body	Island	145649678	-0.08 (0.02)	2.6e-05	1	0.0679669
	166	cg01257171	5			S_Shore	172656713	0.20 (0.05)	2.62e-05	1	0.0681267
	167	cg01235083	8				38568348	0.17 (0.04)	2.7e-05	1	0.0682643
	168	cg07638334	10	DIP2C	Body	N_Shelf	411837	-0.11 (0.03)	2.71e-05	1	0.0682643
	169	cg12579230	1	OBSCN	Body;Body	Island	228404947	0.22 (0.05)	2.71e-05	1	0.0682643
	170	cg23483886	5	LPCAT1	Body		1476274	-0.10 (0.02)	2.76e-05	1	0.0682643
	171	cg02259997	13	FGF9	TSS1500	Island	22245013	-0.36 (0.08)	2.76e-05	1	0.0682643
	172	cg25827873	8				593655	-0.05 (0.01)	2.77e-05	1	0.0682643
	173	cg14002226	9	KCNT1	Body	N_Shore	138676624	-0.20 (0.05)	2.77e-05	1	0.0682643
	174	cg26075417	7	PTPRN2	Body;Body;Body		157544211	0.26 (0.06)	2.79e-05	1	0.0682643
	175	cg20968595	11	OPCML	Body	N_Shore	133230305	0.11 (0.03)	2.81e-05	1	0.0682643
	176	cg06007282	2			Island	45231467	-0.15 (0.04)	2.82e-05	1	0.0682643
	177	cg06377716	16	TFAP4	Body	Island	4311936	0.15 (0.04)	2.83e-05	1	0.0682643
	178	cg07858905	7	IKZF1	Body		50450266	-0.21 (0.05)	2.84e-05	1	0.0682643
	179	cg03810768	2	EDAR	TSS200		109606018	0.05 (0.01)	2.87e-05	1	0.0682643
	180	cg16962558	6				13512880	-0.13 (0.03)	2.9e-05	1	0.0682643
	181	cg09204618	22	TSSK2	TSS1500	N_Shelf	19117090	0.15 (0.04)	2.9e-05	1	0.0682643
	182	cg17936495	1	SCAMP3;CLK2	TSS1500;Body;TSS1500	S_Shore	155233051	-0.14 (0.03)	2.93e-05	1	0.0682643
	183	cg09565576	7	SNX8	Body	N_Shelf	2314707	-0.09 (0.02)	2.94e-05	1	0.0682643
	184	cg18033335	19	YIPF2	Body	S_Shelf	11034897	0.10 (0.02)	3e-05	1	0.0682643
	185	cg13191508	8	ZC3H3	Body	N_Shore	144600686	-0.14 (0.03)	3.01e-05	1	0.0682643
	186	cg21705120	17	UBE2G1	TSS1500	S_Shore	4270245	0.11 (0.03)	3.02e-05	1	0.0682643
	187	ch.6.2380480F	6				123193050	0.19 (0.04)	3.02e-05	1	0.0682643
	188	cg13539372	9	NR6A1	Body;Body		127353894	-0.12 (0.03)	3.08e-05	1	0.0682643
	189	cg03330710	8	NKX2-6	Body	Island	23563572	0.06 (0.01)	3.09e-05	1	0.0682643
	190	cg24923860	5	TCOF1	Body;Body;Body;Body;Body		149765871	-0.39 (0.09)	3.13e-05	1	0.0682643
	191	cg01584104	16	ZNF778	TSS1500	N_Shore	89282748	-0.11 (0.03)	3.13e-05	1	0.0682643
	192	cg00266968	7	MAD1L1	Body;Body;Body	N_Shelf	2041505	0.13 (0.03)	3.13e-05	1	0.0682643
	193	cg04056504	22	MEI1	TSS1500	N_Shore	42094188	-0.10 (0.02)	3.16e-05	1	0.0682643
	194	cg18051668	17			S_Shelf	55126941	0.16 (0.04)	3.17e-05	1	0.0682643
	195	cg04977733	17	WIPF2	TSS1500	N_Shore	38375199	0.12 (0.03)	3.18e-05	1	0.0682643
	196	cg14950834	19	SPTBN4;BLVRB	TSS1500;TSS200	Island	40971830	-0.26 (0.06)	3.19e-05	1	0.0682643
	197	cg16658008	11				58668488	-0.22 (0.05)	3.2e-05	1	0.0682643
	198	cg19926144	10	DIP2C	Body		661009	-0.11 (0.03)	3.2e-05	1	0.0682643
	199	cg17810765	2	ANO7	TSS200;TSS200		242127836	0.06 (0.02)	3.21e-05	1	0.0682643
	200	cg18968623	10	INPP5A	Body	N_Shore	134538827	0.10 (0.02)	3.22e-05	1	0.0682643
	201	cg20217702	3	AMOTL2	TSS1500	S_Shore	134094099	0.05 (0.01)	3.22e-05	1	0.0682643
	202	cg15594444	1	FGGY	Body;Body		59893192	0.12 (0.03)	3.24e-05	1	0.0682643
	203	cg19992450	8	EIF2C2	Body;Body		141613380	0.13 (0.03)	3.24e-05	1	0.0682643
	204	cg02343814	11	KIF18A;METT5D1	5'UTR;TSS1500;TSS1500	N_Shelf	28129122	0.10 (0.02)	3.25e-05	1	0.0682643
	205	cg08003628	8	ZFPM2	Body	S_Shore	106332188	0.04 (0.01)	3.28e-05	1	0.0682643
	206	cg07236718	8	RBPMS	Body;Body;Body;Body	S_Shore	30242935	0.22 (0.05)	3.29e-05	1	0.0682643
	207	cg06392109	2	TTC15	Body		3471285	-0.13 (0.03)	3.29e-05	1	0.0682643
	208	cg16777782	16	CDH13	Body		82671333	-0.13 (0.03)	3.32e-05	1	0.0682643
	209	cg05931272	7			S_Shelf	158500026	-0.12 (0.03)	3.33e-05	1	0.0682643
	210	cg24067118	10			N_Shore	102806933	0.04 (0.01)	3.33e-05	1	0.0682643
	211	cg14085500	9	TRIM32;ASTN2	Body;Body;Body;Body;Body		119460334	0.15 (0.04)	3.36e-05	1	0.0682643
	212	cg14282798	21	PRDM15	Body;Body	Island	43240484	0.12 (0.03)	3.37e-05	1	0.0682643
	213	cg10930260	14	PSMA3	TSS1500;TSS1500	Island	58711355	-0.30 (0.07)	3.37e-05	1	0.0682643
	214	cg08029969	16			Island	28270611	-0.15 (0.04)	3.42e-05	1	0.0683744
	215	cg10738025	19	PBX4	Body		19702508	0.15 (0.04)	3.42e-05	1	0.0683744
	216	cg06346362	1				3400412	0.07 (0.02)	3.42e-05	1	0.0683744
	217	cg05723130	10	HTRA1	Body		124248994	0.12 (0.03)	3.45e-05	1	0.0684844
	218	cg26609691	12	CHFR	Body;Body;Body;Body;Body	Island	133430226	-0.09 (0.02)	3.49e-05	1	0.0687051
	219	cg02162339	2	ING5	Body		242648711	0.20 (0.05)	3.5e-05	1	0.0687051
	220	cg22719623	6	OPRM1	1stExon;1stExon;Body;1stExon; 1stExon;1stExon;1stExon; 1stExon;5'UTR;1stExon;Body;1stExon	Island	154360732	0.05 (0.01)	3.55e-05	1	0.0687051
	221	cg04292672	1	MORN1	Body	N_Shelf	2319796	0.10 (0.02)	3.57e-05	1	0.0687051
	222	cg10413089	15	CYFIP1	5'UTR		22921426	0.12 (0.03)	3.58e-05	1	0.0687051
	223	cg16180531	20	SLCO4A1	TSS1500	Island	61273312	0.15 (0.03)	3.61e-05	1	0.0687051
	224	cg05780294	7	FAM71F2	Body;Body		128312789	0.06 (0.01)	3.63e-05	1	0.0687051
	225	cg05596468	8	ARHGEF10	Body		1885915	-0.16 (0.04)	3.64e-05	1	0.0687051
	226	cg03222929	2				10688100	0.05 (0.01)	3.64e-05	1	0.0687051
	227	cg16446015	6	TRIM26	Body		30164606	-0.12 (0.03)	3.64e-05	1	0.0687051
	228	cg19382175	5	PDE6A	TSS1500		149324712	-0.15 (0.04)	3.66e-05	1	0.0687051
	229	cg01806722	11	MAML2	Body		95815452	0.15 (0.04)	3.66e-05	1	0.0687051
	230	cg26413691	1	CAMTA1	Body	N_Shelf	7119074	-0.06 (0.01)	3.69e-05	1	0.0687051
	231	cg09290175	22			Island	39688265	-0.12 (0.03)	3.7e-05	1	0.0687051
	232	cg26923072	8	XKR5	Body		6671783	-0.11 (0.03)	3.71e-05	1	0.0687051
	233	cg15845792	6			Island	28175446	0.18 (0.04)	3.72e-05	1	0.0687051
	234	cg17111837	20	NCRNA00176	Body;Body	Island	62669757	0.22 (0.05)	3.73e-05	1	0.0687051
	235	cg15423797	19	MED16	Body	N_Shelf	883437	-0.15 (0.04)	3.77e-05	1	0.068765
	236	cg02174232	3	APEH	Body	Island	49712164	0.20 (0.05)	3.81e-05	1	0.068765
	237	cg22837499	11	LDHA	5'UTR;5'UTR;Body;5'UTR; 5'UTR;1stExon;5'UTR	Island	18417924	-0.35 (0.08)	3.81e-05	1	0.068765
	238	cg10493699	17	SC65;FKBP10	TSS1500;1stExon	S_Shore	39969297	0.09 (0.02)	3.82e-05	1	0.068765
	239	cg07384894	12	PIWIL1	Body		130840971	0.05 (0.01)	3.82e-05	1	0.068765
	240	cg11252801	2	LRRTM4	5'UTR;5'UTR		77748917	0.07 (0.02)	3.83e-05	1	0.068765
	241	cg14564021	9	C9orf82	5'UTR;Body	N_Shore	26892069	0.28 (0.07)	3.87e-05	1	0.069224
	242	cg19168676	10	ZDHHC6	Body	N_Shelf	114204245	-0.15 (0.04)	3.92e-05	1	0.0697849
	243	cg24035595	8	DLGAP2	Body	N_Shelf	1613877	0.23 (0.06)	3.96e-05	1	0.0700506
	244	cg19740679	1	RAP1GAP	Body;Body;Body	Island	21930180	-0.10 (0.02)	3.97e-05	1	0.0700506
	245	cg02059626	8			N_Shore	76319264	0.15 (0.04)	3.99e-05	1	0.0700506
	246	cg04042305	15	RAB27A	5'UTR;5'UTR;TSS1500;TSS200		55562773	-0.08 (0.02)	4.04e-05	1	0.0700506
	247	cg17721480	4	FAT1	Body		187619391	-0.17 (0.04)	4.05e-05	1	0.0700506
	248	cg13938098	6	LAMA4	TSS200;TSS200;TSS200;TSS200;TSS200	S_Shore	112575966	0.05 (0.01)	4.06e-05	1	0.0700506
	249	cg08948050	5	APBB3;SLC35A4	Body;Body;Body;Body;TSS1500	N_Shore	139943173	-0.13 (0.03)	4.07e-05	1	0.0700506
	250	cg26413162	1				23289818	0.12 (0.03)	4.07e-05	1	0.0700506
	Genes in brackets indicate manual annotation for closest genes using the UCSC genome browser on human GRCh37/hg19 assembly. The record highlighted in red indicates the last methylation site significantly associated with the outcome acccording to Bonferroni correction and the blue highlighted record the last signficant according to false-discovery rate.5 Cell type heterogeneity is accounted for by…
	5 Benjamini, Y. & Hochberg, Y. Controlling the False Discovery Rate - a Practical and Powerful Approach to Multiple Testing. Journal of the Royal Statistical Society Series B-Methodological 57, 289-300 (1995).
	10 Houseman, E.A. et al. DNA methylation arrays as surrogate measures of cell mixture distribution. BMC Bioinformatics 13, 86 (2012).
